# Supplementary material for: Human papillomavirus E6/E7 oncoproteins promote radiotherapy-mediated tumor suppression by globally hijacking host DNA damage repair
Source: Theranostics. 2023 Jan 31;13(3):1130–49. doi: 10.7150/thno.78091 (PMC9925306; doi:10.7150/thno.78091)
Supplement: Supplementary file 2 — Supplementary table 2. [file thnov13p1130s2.xlsx]

## Sheet: Feuil1
Table S2. Composition of the DNA damage/repair library (Gene names, IDs, ORF lengths, ORFeome versions and positions).
179 different genes (21 with variants )
Gene name	Gene ID	Length	ORFeome version	ORFeome ressource plate	ORFeome ressource position
Base excision repair
SMUG1	23583	534	7.1	11028	C09
MBD4	8930	1725	7.1	11069	G01
TDG	6996	1233	7.1	11061	A10
OGG1	4968	1038	8.1	GDEh81064	G01
MUTYH	4595	1608	7.1	11076	H10
MPG	4350	882	7.1	11085	H05
NEIL1	79661	1173	7.1	11009	E09
APEX1	328	957	7.1	11054	B01
APEX2	27301	1557	7.1	11038	C02
LIG3	3980	900	7.1	11052	B01
LIG3'	3980	3030	7.1	31030	D12
PNKP'	11284	1566	7.1	11068	A03
PNKP	11284	1449	7.1	31024	H06
APLF	200558	1536	8.1	GDEh81095	E06
HMCES	56941	1065	7.1	11057	D07
PARP1	142	3042	8.1	GDEhAAnOC2104	G06
PARP3	10039	1602	7.1	11068	D12
PARPBP	55010	651	7.1	51004	C01
PARPBP'	55010	885	7.1	71008	A04
Direct reversal of damage
MGMT		621				from VectorBuilder
ALKBH2	121642	786	7.1	31031	H06
ALKBH3	221120	420	7.1	11083	H02
ALKBH3'	221120	513	7.1	31037	C10
Repair of DNA-topoisomerase crosslinks
TDP1	55775	897	7.1	11051	H08
TDP2/TTRAP	51567	1089	7.1	11008	F05
SPRTN	83932	732	7.1	11047	D02
SPRTN'	83932	1470	7.1	31032	B02
Mismatch excision repair (MMR)
MSH2	4436	2805	7.1	11025	E03
MSH3	4437	3414	7.1	51008	D05
MSH6	2956	4083	7.1	11080	H11
MLH1	4292	2271	8.1	GDEh81016	H08
PMS2	5395	2589	7.1	71027	B04
MSH4	4438	2811	8.1	GDEh81019	D03
MSH5	4439	2469	8.1	GDEh81112	C02
MLH3	27030	4290	7.1	51024	E05
PMS1	5378	501	7.1	11003	A04
PMS2L3	5387	510	8.1	GDEh81114	D11
HFM1	164045	1176	7.1	51029	A08
HFM1'	164045	1416	7.1	51014	B02
RFC1	5981	3447	7.1	31028	G03
RFC2	5982	963	7.1	71013	A03
RFC4	5984	1092	7.1	11058	A05
RFC5	5985	1023	7.1	11056	C04
Nucleotide excision repair (NER)
XPC	7508	2823	7.1	71021	B05
RAD23B	5887	1230	7.1	11010	C05
CETN2	1069	519	7.1	11076	F01
RAD23A	5886	1092	7.1	11058	A03
XPA	7507	822	8.1	GDEh81080	G06
DDB2	1643	1284	7.1	11036	D12
RPA1	6117	1851	7.1	31045	B03
RPA2	6118	813	7.1	11030	H05
RPA3	6119	366	7.1	11016	H03
ERCC3	2071	2349	7.1	11080	E02
ERCC2	2068	1218	7.1	11010	B03
ERCC2'	2068	2283	7.1	51022	E08
GTF2H1	2965	1644	8.1	GDEhAAnOC2102	H01
GTF2H2	2966	498	7.1	11002	H11
GTF2H3	2967	927	7.1	31013	G04
GTF2H4	2968	1386	8.1	GDEhAAnOC2101	B06
GTF2H5	404672	216	7.1	31011	F05
GTF2E2	2961	876	7.1	31016	H02
CDK7	1022	1041	7.1	11056	G03
CCNH''	902	972	7.1	31020	F08
MNAT1	4331	930	7.1	11053	C02
ERCC5	2073	3561	8.1	GDEh81020	C06
ERCC1	2067	894	7.1	11051	H01
ERCC1'	2067	972	7.1	31013	A06
ERCC4	2072	2751	8.1	GDEhABsOC2119	H11
LIG1	3978	2406	7.1	51022	F10
LIG1'	3978	2760	7.1	71027	E10
ERCC8	1161	618	8.1	GDEh81057	G04
UVSSA	57654	2127	8.1	81068	A08
XAB2	56949	2568	7.1	11079	H02
MMS19	64210	882	7.1	11051	C08
Homologous recombination
RAD51	5888	729	7.1	71006	A07
RAD51D'	5892	987	7.1	11055	B04
RAD51D	5892	630	7.1	31022	C12
RAD51B	5890	1152	8.1	81073	F08
HELQ	113510	819	7.1	11049	G04
SWSAP1	126074	690	7.1	51018	B04
PDS5B'	23047	1590	7.1	11068	C01
PDS5B	23047	369	7.1	31033	C09
DMC1	11144	498	7.1	11033	A09
DMC1'	11144	1023	7.1	51019	H06
XRCC2	7516	843	8.1	GDEh81059	H09
XRCC3	7517	1041	7.1	11007	H10
RAD54B'	25788	2733	7.1	11014	H04
RAD54B	25788	477	7.1	11083	A08
BRCA1	672	2100	7.1	31032	A05
BRCA1'	672	4065	7.1	51025	D05
BARD1	580	2334	7.1	51010	B06
ABRAXAS1	84142	903	7.1	31005	D07
SHLD1	149840	618	7.1	31040	B05
SHLD2	54537	2508	7.1	31011	C03
SHFM1	7979	213	7.1	11001	C03
MRE11a	4361	621	7.1	11075	A03
NBN	4683	2265	7.1	51026	C08
RBBP8	5932	2709	8.1	GDEh81019	B05
MUS81	80198	1656	7.1	11069	A05
SLX1	548593	483	8.1	GDEhABnOC2117	D01
GIYD2	79008	828	7.1	51002	E11
EME2	197342	1335	8.1	GDEhABsOC2121	H08
GEN1	348654	2727	7.1	51009	H06
Fanconi anemia
FANCB	2187	2580	7.1	71027	H03
FANCC	2176	1677	8.1	GDEh81099	C06
FANCD2	2177	726	7.1	31037	F11
FANCE	2178	1611	7.1	71018	D08
FANCF	2188	1125	7.1	51029	C09
FANCG	2189	1869	7.1	11023	F07
FANCI	55215	3807	7.1	51025	C06
BRIP1	83990	3750	7.1	51008	C07
FANCM	57697	2010	7.1	11039	E08
RAD51C	5889	405	8.1	GDEh81011	C09
FANCP (SLX4)	84464	3456	7.1	11080	G07
FAAP100	80233	702	7.1	11046	H11
FAAP100''	80233	2193	7.1	51007	E04
UBE2T	29089	594	7.1	11028	H10
Non-homologous end-joining
XRCC6	2547	1830	7.1	11013	F06
XRCC5	7520	2199	7.1	31043	H09
LIG4	3981	2736	7.1	11025	C06
XRCC4	7518	1011	7.1	11053	C11
DCLRE1c	64421	1734	7.1	31024	D11
Modulation of nucleotide pools
NUDT1'	4521	540	7.1	31022	E09
NUDT1	4521	471	7.1	51032	C02
DUT	1854	495	7.1	11033	A10
DUT'	1854	759	7.1	51030	C12
RRM2B	50484	1056	7.1	51005	B02
NUDT15	55270	495	7.1	71003	A08
NUDT18	79873	972	7.1	11054	D12
DNA polymerases
POLB	5423	1008	7.1	51019	F06
POLD1	5424	3324	7.1	11080	D07
POLD2	5425	1410	7.1	11037	D12
POLD3	10714	1083	7.1	51015	A01
POLE	5426	1113	7.1	31016	H08
POLH	5429	1245	7.1	11022	D08
POLI	11201	2148	7.1	11024	C03
POLQ	10721	7770	8.1	GDEhABnOC2115	H11
POLK	51426	1419	7.1	31010	B02
POLL	27343	897	7.1	11052	A03
POLM	27434	813	7.1	31027	G10
PRIMPOL	201973	1683	7.1	71019	F03
DNTT	1791	1530	7.1	11076	A06
POLE2'	5427	1584	7.1	51006	F05
POLE2	5427	1509	7.1	71017	E10
POLE3	54107	444	7.1	11073	B08
POLE4	56655	354	7.1	31022	A03
POLD4	57804	105	7.1	11081	C01
POLDIP2	26073	1107	7.1	11008	G03
POLDIP3	84271	690	7.1	11004	F02
Editing and processing nucleases
FEN1	2237	1143	7.1	11009	C02
MTMR15	22909	1602	7.1	31010	D06
TREX1	11277	110	7.1	31016	F08
TREX2	11219	708	8.1	GDEhABnOC2114	A01
EXO1	9156	2541	7.1	11025	A07
APTX	54840	765	7.1	51030	B12
SPO11	23626	1077	7.1	71011	G04
ENDOV	284131	795	8.1	81043	D10
DNA2	1763	2064	7.1	51011	D03
DCLRE1a	9937	3123	7.1	71028	C08
EXO5	64789	1122	7.1	31043	E05
Ubiquitination and modification
UBE2A	7319	459	7.1	11017	H08
UBE2B	7320	459	8.1	GDEh81023	B11
RAD18	56852	1488	7.1	31045	A02
SHPRH	257218	5052	7.1	51024	D08
RNF168	165918	1716	7.1	71019	H05
RNF8	9025	1458	7.1	11066	A02
UBE2V2	7336	438	7.1	11042	G04
USP1	7398	2358	7.1	31011	D02
WDR48	57599	1509	7.1	71017	F10
Chromatin Structure and Modification
H2AFX	3014	432	7.1	11017	F01
SETMAR	6419	1059	7.1	11033	H07
Genes defective in diseases associated with sensitivity to DNA damaging agents
BLM	641	4254	7.1	71031	C08
RMI1	80010	1413	7.1	31036	E09
ATM	472	339	7.1	31028	E12
ATM'	472	396	7.1	31032	A09
MPLKIP	136647	540	7.1	31018	A10
Other identified genes with known or suspected DNA repair function
RPA4	29935	786	7.1	31026	F09
PRPF19	27339	1515	7.1	11076	D05
RECQL	5965	1950	7.1	71020	C04
RECQL5	9400	2895	7.1	71028	B03
RDM1	201299	786	7.1	11084	A12
RDM1'	201299	855	7.1	51030	C08
NABP2	79035	636	7.1	11088	G04
Other conserved DNA damage response genes
ATR	545	7935	8.1	GDEhABsOC2123	A06
ATRIP	84126	2295	7.1	31044	C07
PCNA	5111	786	7.1	11030	G03
RAD1	5810	849	7.1	11050	D11
HUS1	3364	843	7.1	11021	E03
RAD17	5884	2013	7.1	11071	D01
CHEK2	11200	1632	7.1	11076	D12
TP53	7157	1182	7.1	11060	B02
TOPBP1	11073	4308	7.1	51024	G05
CLK2	1196	1500	7.1	31014	G06
CLK2/CLK3	1196	1497	7.1	11066	G10
PER1'	5187	1719	7.1	11069	F07
PER1	5187	885	7.1	31031	A08
GGH	8836	957	8.1	GDEh81060	B11
COG4	25839	1602	8.1	GDEh81097	G08
LOXL4	84171	798	8.1	GDEh81047	A05
SMARCA5	8467	3159	7.1	11025	H10
Present in the ORFeome but not in our library due to sequence error identified by Sanger sequencing
UNG	7374	915	7.1	11052	F05
NEIL2	252969	999	7.1	31016	D06
XRCC1	7515	1902	7.1	31025	F01
PARP2	10038	1749	8.1	GDEhABnOC2115	G11
DDB1	1642	3423	7.1	71021	A07
ERCC6	2074	4482	7.1	51008	E09
ZSWIM7	125150	420	8.1	GDEhABnOC2110	G08
SPIDR	23514	2748	8.1	GDEhABmOC2125	G02
RAD52	5893	1257	8.1	GDEhABsOC2120	D02
RAD54L	8438	2244	7.1	51022	F07
PAXIP1	22976	2274	7.1	11024	E10
EME1	146956	1752	7.1	11069	H05
FANCA	2175	894	7.1	11051	G07
FANCL	55120	1128	7.1	31009	H06
PALB2	79728	3558	8.1	GDEhAAnOC2102	H07
PARK7	11315	570	7.1	11044	F09
DNPH1	10591	525	7.1	11043	H10
POLG	5428	3720	7.1	71029	B07
REV3L	5980	9393	8.1	GDEhABsOC2123	G07
MAD2L2	10459	636	7.1	11045	H03
POLN	353497	2700	8.1	GDEhABnOC2110	H01
HLTF	6596	3024	8.1	GDEhAAmOC2108	F06
RNF4	6047	570	8.1	GDEhAAnOC2103	G04
UBE2N	7334	456	8.1	GDEhAAnOC2105	C03
CHAF1A	10036	2871	7.1	31037	E07
ATRX	546	6864	8.1	GDEhABnOC2114	H03
TOP3A	7156	3006	7.1	71028	D05
RECQL4	9401	1959	7.1	31025	B02
DCLRE1b	64858	1599	7.1	11013	B10
MDC1	9656	5409	7.1	71030	A05
RAD9A	5883	1176	7.1	11060	A03
CHEK1	1111	1428	8.1	GDEhAAnOC2104	D10
RIF1	55183	7419	8.1	GDEhABsOC2123	G04
not in the ORFeome and not in our library
NTHL1	4913
NEIL3	55247
PARG	8505
RAD50	10111
SWI5	375757
SMC5	23137
SMC6	79677
SHLD3	112441434
BRCA2	675
FAAP20	199990
FAAP24	91442
PRKDC	5591
XLF	79840
POLA1	5422
REV1L	51455
HERC2	8924
WRN	7486
53BP1	7158
