# Supplementary material for: Human papillomavirus E6/E7 oncoproteins promote radiotherapy-mediated tumor suppression by globally hijacking host DNA damage repair
Source: Theranostics. 2023 Jan 31;13(3):1130–49. doi: 10.7150/thno.78091 (PMC9925306; doi:10.7150/thno.78091)
Supplement: Supplementary file 3 — Supplementary table 4. [file thnov13p1130s3.xlsx]

## Sheet: Sheet1
Table S4. Pathways and biological processes significantly enriched in HPV-positive tumors (compared to their viral-unrelated counterparts).
in yellow: directly related to DNA damage/repair mechanisms; in blue: secondarily linked to DNA repair/maintenance (but very important); in green: secondarily linked to DNA repair/maintenance ("to a lesser extent")
ONTOLOGY	ID	Description	Set size	Enrichment score	NES	p-values	p.adjust	q-values	rank	leading_edge	core_enrichment
BP	GO:0007129	homologous chromosome pairing at meiosis	28	0.80703074744681	2.71429988577924	1e-10	8.58170731707317e-09	6.81258023106547e-09	1204	tags=57%, list=11%, signal=51%	STAG3/SYCP2/RNF212/SYCE2/KASH5/MAJIN/TEX15/MEIOB/DMC1/CCNE2/MEIOC/MCMDC2/BRIP1/REC8/FANCD2/SYCE1
BP	GO:0045132	meiotic chromosome segregation	60	0.661918700747202	2.71188572549808	1e-10	8.58170731707317e-09	6.81258023106547e-09	1891	tags=52%, list=17%, signal=43%	STAG3/SYCP2/MEI1/RNF212/SYCE2/KASH5/MAJIN/TEX15/M1AP/MEIOB/SHOC1/DMC1/CCNE2/MEIOC/MCMDC2/BRIP1/SGO1/REC8/SMC4/FANCD2/CORT/SYCE1/RMI1/ESPL1/SMC2/TOP2A/PTTG1/CENPS/PTTG3P/EME1/RAD51C
BP	GO:0070192	chromosome organization involved in meiotic cell cycle	43	0.713700437521643	2.67721409615579	1e-10	8.58170731707317e-09	6.81258023106547e-09	1204	tags=44%, list=11%, signal=40%	STAG3/SYCP2/MEI1/RNF212/SYCE2/KASH5/MAJIN/TEX15/MEIOB/DMC1/CCNE2/MEIOC/MCMDC2/BRIP1/SGO1/REC8/SMC4/FANCD2/SYCE1
BP	GO:0045143	homologous chromosome segregation	37	0.733983907296736	2.65690030694759	1e-10	8.58170731707317e-09	6.81258023106547e-09	1204	tags=49%, list=11%, signal=44%	STAG3/SYCP2/MEI1/RNF212/SYCE2/KASH5/MAJIN/TEX15/MEIOB/DMC1/CCNE2/MEIOC/MCMDC2/BRIP1/SGO1/REC8/FANCD2/SYCE1
BP	GO:0061982	meiosis I cell cycle process	86	0.587863136776111	2.58549734362763	1e-10	8.58170731707317e-09	6.81258023106547e-09	2287	tags=51%, list=20%, signal=41%	STAG3/SYCP2/MEI1/RNF212/SYCE2/KASH5/MAJIN/TEX15/M1AP/MEIOB/SHOC1/TDRD9/CNTD1/DMC1/ZNF711/CCNE2/MEIOC/CDC25C/MCMDC2/BRIP1/SGO1/REC8/FANCD2/PSMC3IP/CORT/SYCE1/RMI1/BRCA2/MND1/RAD54L/FBXO5/ESPL1/TOP2A/PTTG1/CDC25A/CENPS/PTTG3P/EME1/RAD51C/MSH6/PTTG2/BCL2L11/RAD54B/MYBL1
BP	GO:0007127	meiosis I	82	0.585067885619102	2.5613233502589	1.64968325523034e-10	1.34986291477394e-08	1.07158739724693e-08	1891	tags=45%, list=17%, signal=38%	STAG3/SYCP2/MEI1/RNF212/SYCE2/KASH5/MAJIN/TEX15/M1AP/MEIOB/SHOC1/TDRD9/CNTD1/DMC1/ZNF711/CCNE2/MEIOC/MCMDC2/BRIP1/SGO1/REC8/FANCD2/PSMC3IP/CORT/SYCE1/RMI1/BRCA2/MND1/RAD54L/FBXO5/ESPL1/TOP2A/PTTG1/CENPS/PTTG3P/EME1/RAD51C
BP	GO:0098813	nuclear chromosome segregation	187	0.512544037141112	2.5436209985977	1e-10	8.58170731707317e-09	6.81258023106547e-09	3160	tags=50%, list=28%, signal=36%	SMC1B/STAG3/SYCP2/MEI1/RNF212/SYCE2/KASH5/MAJIN/TEX15/M1AP/MEIOB/SHOC1/DMC1/KIF25/RMI2/CENPK/CCNE2/MEIOC/NUSAP1/MCMDC2/BRIP1/ESCO2/SLF1/SGO1/DDX12P/REC8/CDT1/SMC4/ZWINT/FANCD2/CORT/SYCE1/RMI1/DSN1/NEK2/FBXO5/ESPL1/SMC2/TOP2A/SPICE1/PTTG1/USP44/DDX11/CENPF/CENPS/PTTG3P/GEN1/EME1/NCAPG2/KIFC1/RAD51C/SPAG5/ECT2/KIF2C/PTTG2/NDC80/NUF2/STAG3L3/CENPQ/FEN1/AURKB/BUB1B/HASPIN/KIF18B/CDC6/CENPC/PRC1/KIF4A…
CC	GO:0000795	synaptonemal complex	23	0.777320511288974	2.50083671034234	1.69811144389383e-08	7.96640682045392e-07	6.3241245142067e-07	58	tags=30%, list=1%, signal=30%	SMC1B/STAG3/SYCP2/RNF212/SYCE2/KASH5/FKBP6
CC	GO:0099086	synaptonemal structure	23	0.777320511288974	2.50083671034234	1.69811144389383e-08	7.96640682045392e-07	6.3241245142067e-07	58	tags=30%, list=1%, signal=30%	SMC1B/STAG3/SYCP2/RNF212/SYCE2/KASH5/FKBP6
BP	GO:0007059	chromosome segregation	226	0.487996352901806	2.48089394889015	1e-10	8.58170731707317e-09	6.81258023106547e-09	3160	tags=48%, list=28%, signal=35%	SMC1B/STAG3/SYCP2/MEI1/RNF212/SYCE2/KASH5/MAJIN/TEX15/M1AP/MEIOB/SHOC1/DMC1/KIF25/RMI2/CENPK/CCNE2/MEIOC/CENPH/NUSAP1/MCMDC2/BRIP1/ESCO2/SLF1/SGO1/DDX12P/REC8/CDT1/SMC4/ZWINT/FANCD2/CORT/OIP5/SYCE1/SKA1/MIS18A/CENPW/RMI1/DSN1/BRCA1/NEK2/FBXO5/ESPL1/SMC2/TOP2A/SPICE1/PTTG1/USP44/RAD18/DDX11/CENPF/CDCA2/CENPS/PTTG3P/GEN1/EME1/NCAPG2/KIFC1/RAD51C/SPAG5/ECT2/NEK11/KIF2C/PTTG2/NDC80/NUF2/RGS14/STAG3L3…
BP	GO:0044786	cell cycle DNA replication	56	0.592835560372017	2.40305205218796	8.47069525893412e-08	3.36769957836833e-06	2.67344512275726e-06	2420	tags=62%, list=22%, signal=49%	MCM2/NUGGC/CDC7/E2F8/LIG1/RPA2/MCM5/MCMDC2/PRIM1/E2F7/MCM6/RFC4/RFC5/DONSON/CDT1/PCNA/MCM3/POLA1/BRCA2/POLE2/ATAD5/POLE/AICDA/MCM7/POLD1/FBXO5/GINS1/DNA2/GMNN/FEN1/POLD3/CDC45/RFC3/POLA2/MCM4
BP	GO:0050851	antigen receptor-mediated signaling pathway	141	0.501004312788078	2.39169565816913	1.02161875645932e-10	8.66160384241472e-09	6.87600601208573e-09	2456	tags=45%, list=22%, signal=36%	BTNL9/MS4A1/CD19/CD79A/BCL2/SKAP1/TRAT1/FCRL3/BLK/UBASH3A/PVRIG/CD79B/GCSAM/SH2D1A/FYB2/ZAP70/THEMIS/CD22/STAP1/CD3G/CCR7/LAX1/INPP5D/CD3E/ITK/CEACAM1/CD3D/PLCL2/LIME1/CD247/GRAP2/TESPA1/LAT/SLA2/CACNA1F/LCK/CD28/PAK3/FOXP3/PRKCB/PTPRC/PAX5/SYK/HLA-DQA2/NFAM1/CD226/HLA-DQB2/TXK/NFKBID/PRAM1/NCK1/WAS/PDE4D/BTN1A1/CD160/NCKAP1L/HLA-DPA1/CTLA4/ICOSLG/BLNK/HLA-DPB1/HLA-DRA/HLA-DQB1/HLA-DRB5
BP	GO:0006261	DNA-dependent DNA replication	116	0.510599448912107	2.36256376378185	9.25265611566457e-10	6.38342559665996e-08	5.06747636799091e-08	3366	tags=61%, list=30%, signal=43%	MCM2/CCNE2/NUGGC/CDC7/E2F8/LIG1/RPA2/GINS4/MCM5/MCMDC2/PRIM1/E2F7/MCM6/TIMELESS/POLQ/RFC4/RFC5/DONSON/CDT1/PCNA/MCM3/ORC1/CORT/POLA1/GINS2/TOPBP1/BRCA2/POLE2/ZGRF1/ATAD5/POLE/AICDA/MCM7/POLD1/FBXO5/GINS1/CDK2/DNA2/DDX11/SETMAR/CENPS/GEN1/TICRR/EME1/GMNC/GMNN/TONSL/SLFN11/FEN1/POLD3/CDC45/MMS22L/RFC3/POLA2/MCM4/METTL4/CDC6/CHTF18/RECQL4/MCM10/BLM/GINS3/PRIM2/CHEK2/RFC2/RAD51/MSH3/WDHD1/MGME1/DSCC1…
CC	GO:0000793	condensed chromosome	158	0.484237133796455	2.34785616386386	1.85932676544179e-10	1.50391752280619e-08	1.19388350202052e-08	3160	tags=49%, list=28%, signal=36%	SMC1B/STAG3/SYCP2/RNF212/SYCE2/KASH5/FKBP6/SHOC1/DMC1/CENPK/RAD9B/HMGB2/CENPU/CENPH/CENPM/SGO1/KNTC1/REC8/CDT1/SMC4/ZWINT/FANCD2/SYCE1/SKA1/CENPW/TOPBP1/L3MBTL1/BRCA2/SUV39H1/DSN1/ITGB3BP/BRCA1/SPC24/NEK2/RASSF2/SMC2/TOP2A/CDK2/RSPH1/ESRRB/CENPF/SETMAR/CENPS/EID3/NCAPG2/SPAG5/KIF2C/CENPV/NDC80/NUF2/STAG3L3/ERCC6L/AURKB/BUB1B/CENPC/HJURP/KNL1/NSL1/SPDL1/BLM/STAG1/KMT5C/MKI67/SMC5/SPC25/NCAPD2/SKA3…
BP	GO:0033260	nuclear DNA replication	52	0.592925687833886	2.33557660372827	4.02579060070167e-07	1.32380787182886e-05	1.0509036260661e-05	3044	tags=69%, list=27%, signal=51%	MCM2/NUGGC/CDC7/LIG1/RPA2/MCM5/MCMDC2/PRIM1/MCM6/RFC4/RFC5/DONSON/CDT1/PCNA/MCM3/POLA1/BRCA2/POLE2/ATAD5/POLE/AICDA/MCM7/POLD1/GINS1/DNA2/GMNN/FEN1/POLD3/CDC45/RFC3/POLA2/MCM4/PRIM2/CHEK2/RFC2/RAD51
CC	GO:0042101	T cell receptor complex	16	0.781065210228696	2.27984017843963	1.51676774209557e-06	4.4105349591432e-05	3.50129900274084e-05	1447	tags=81%, list=13%, signal=71%	SKAP1/CD8B/TRAT1/CD8A/ZAP70/CD3G/CD6/CD3E/CEACAM1/CD3D/CD247/APBB1IP/SYK
CC	GO:0000794	condensed nuclear chromosome	72	0.534413703263041	2.27043593492584	5.82397868076186e-07	1.86287899893278e-05	1.47884473008628e-05	3269	tags=54%, list=29%, signal=39%	SMC1B/STAG3/SYCP2/RNF212/SYCE2/KASH5/FKBP6/SHOC1/DMC1/CENPK/RAD9B/SGO1/REC8/SMC4/SYCE1/TOPBP1/BRCA2/SUV39H1/DSN1/BRCA1/NEK2/RSPH1/NDC80/NUF2/AURKB/BUB1B/CENPC/BLM/KMT5C/NCAPD2/SYCP1/MLH1/RAD1/RAD51/MIS18BP1/SGO2/CCNB1/ADD3/HSPA2
BP	GO:0006270	DNA replication initiation	29	0.670217777323996	2.26021752369691	2.49874872117949e-06	6.75248522829137e-05	5.36045400724626e-05	2872	tags=79%, list=26%, signal=59%	MCM2/CCNE2/MCM5/MCMDC2/PRIM1/MCM6/CDT1/MCM3/ORC1/POLA1/TOPBP1/POLE2/POLE/MCM7/CDK2/TICRR/GMNC/CDC45/POLA2/MCM4/CDC6/MCM10/PRIM2
BP	GO:0007130	synaptonemal complex assembly	14	0.795924518444656	2.25633929319901	4.31936799525763e-06	0.000107785080080241	8.55650838030319e-05	1204	tags=50%, list=11%, signal=45%	STAG3/SYCP2/SYCE2/MEIOC/MCMDC2/REC8/SYCE1
BP	GO:0070193	synaptonemal complex organization	16	0.764858375211522	2.23253427727592	3.85785567775427e-06	9.80062469471364e-05	7.78021663759905e-05	1204	tags=44%, list=11%, signal=39%	STAG3/SYCP2/SYCE2/MEIOC/MCMDC2/REC8/SYCE1
BP	GO:0140013	meiotic nuclear division	124	0.474635647337493	2.21769108563652	5.79816272931358e-08	2.37219018175463e-06	1.88316093050595e-06	1891	tags=39%, list=17%, signal=33%	STAG3/SYCP2/MEI1/RNF212/SYCE2/KASH5/MAJIN/SHCBP1L/TEX15/M1AP/MEIOB/SHOC1/TDRD9/CNTD1/DMC1/ZNF711/FBXO43/CCNE2/SPIRE2/NPM2/MEIOC/MCMDC2/BRIP1/SGO1/REC8/SMC4/FANCD2/PSMC3IP/CORT/FIGNL1/SYCE1/FANCA/RMI1/BRCA2/TDRKH/MND1/RAD54L/DMRT1/FBXO5/ESPL1/SMC2/TOP2A/PTTG1/CENPS/PTTG3P/EME1/ASPM/RAD51C
BP	GO:0045058	T cell selection	33	0.625278025572406	2.20450335913788	5.58386629373882e-06	0.000135964246052042	0.000107935088038142	2019	tags=70%, list=18%, signal=57%	BCL2/ZAP70/SLAMF6/THEMIS/CD3G/CCR7/LY9/CD3E/TBX21/CD3D/IRF4/CD28/SPN/FOXP3/PTPRC/SYK/CD74/IL12B/DOCK2/IL15/FOXN1/IL23A/BATF
BP	GO:0042100	B cell proliferation	47	0.575041114270678	2.19487610120202	2.47603282371422e-06	6.75248522829137e-05	5.36045400724626e-05	1602	tags=47%, list=14%, signal=40%	MS4A1/CR2/CD19/CD79A/IKZF3/BCL2/TNFRSF13B/MZB1/CD40LG/FCRL3/BLK/TNFRSF13C/CD22/INPP5D/PLCL2/GAPT/SASH3/TLR9/PTPRC/ATAD5/CD74/IL7
BP	GO:0022616	DNA strand elongation	22	0.689847635357318	2.19302677397324	1.45401102586056e-05	0.000307936929103201	0.000244455439706018	2808	tags=82%, list=25%, signal=62%	LIG1/GINS4/MCMDC2/RFC4/PCNA/MCM3/POLA1/GINS2/POLE/MCM7/GINS1/DNA2/TERT/POLD3/RFC3/MCM4/DCLRE1B/GINS3
BP	GO:0006310	DNA recombination	195	0.438531651672536	2.19263217867499	2.1988011681056e-09	1.34547511477905e-07	1.06810414637404e-07	3374	tags=51%, list=30%, signal=37%	RNF212/KASH5/TEX15/MEIOB/SHOC1/CNTD1/DMC1/CD40LG/ZNF711/MCM2/RMI2/CDC7/HMGB2/RPA2/GINS4/MCM5/MCMDC2/BRIP1/TBX21/MCM6/TIMELESS/POLQ/REC8/MCM3/FANCD2/PSMC3IP/CORT/FIGNL1/RAD51AP1/CD28/GINS2/FOXP3/RMI1/BRCA2/PTPRC/HROB/ATAD5/CCR6/BRCA1/MND1/AICDA/XRCC1/RAD54L/MCM7/PARPBP/TOP2A/PIF1/TCF7/NSD2/MCM8/USP51/CENPS/GEN1/RNF138/EME1/EID3/RAD51C/TONSL/TREX1/EXO1/WDR48/IL27RA/WAS/BATF/UNG/MSH6/FEN1/RAD54B/CDC…
BP	GO:0051321	meiotic cell cycle	176	0.44549002962815	2.18837952865171	2.64062962708839e-09	1.57876421943607e-07	1.25330048129768e-07	2183	tags=38%, list=19%, signal=31%	SMC1B/STAG3/SYCP2/MEI1/RNF212/SYCE2/KASH5/MAJIN/SHCBP1L/FKBP6/TEX15/M1AP/MEIOB/NPPC/MNS1/SHOC1/TDRD9/CNTD1/DMC1/ZNF711/FBXO43/CCNE2/SPIRE2/NPM2/MEIOC/CDC25C/MCMDC2/BRIP1/SGO1/WBP2NL/REC8/SMC4/FANCD2/PSMC3IP/CORT/PDIK1L/FIGNL1/SYCE1/FANCA/RMI1/BRCA2/TDRKH/MND1/NEK2/RAD54L/DMRT1/CCNB3/FBXO5/ESPL1/SMC2/TOP2A/CDK2/PTTG1/CDC25A/RSPH1/CENPS/PTTG3P/EME1/ASPM/RAD51C/EXO1/EXD1/MSH6/PTTG2/NUF2/BCL2L11
BP	GO:1903046	meiotic cell cycle process	136	0.461374017995199	2.1854722351883	5.64276808330183e-08	2.32211456153187e-06	1.84340844678872e-06	1891	tags=37%, list=17%, signal=31%	STAG3/SYCP2/MEI1/RNF212/SYCE2/KASH5/MAJIN/SHCBP1L/TEX15/M1AP/MEIOB/SHOC1/TDRD9/CNTD1/DMC1/ZNF711/FBXO43/CCNE2/SPIRE2/NPM2/MEIOC/CDC25C/MCMDC2/BRIP1/SGO1/REC8/SMC4/FANCD2/PSMC3IP/CORT/FIGNL1/SYCE1/FANCA/RMI1/BRCA2/TDRKH/MND1/RAD54L/DMRT1/FBXO5/ESPL1/SMC2/TOP2A/PTTG1/CDC25A/CENPS/PTTG3P/EME1/ASPM/RAD51C
BP	GO:0007131	reciprocal meiotic recombination	38	0.600199796147222	2.18046672569403	9.7488288021726e-06	0.000215054884893068	0.000170721116822735	3220	tags=68%, list=29%, signal=49%	RNF212/MEIOB/SHOC1/CNTD1/DMC1/ZNF711/MCMDC2/BRIP1/REC8/FANCD2/PSMC3IP/CORT/RMI1/MND1/RAD54L/TOP2A/CENPS/EME1/RAD51C/RAD54B/TEX19/SYCP1/MLH1/RAD51/TOP2B/MSH3
BP	GO:0035825	homologous recombination	38	0.600199796147222	2.18046672569403	9.7488288021726e-06	0.000215054884893068	0.000170721116822735	3220	tags=68%, list=29%, signal=49%	RNF212/MEIOB/SHOC1/CNTD1/DMC1/ZNF711/MCMDC2/BRIP1/REC8/FANCD2/PSMC3IP/CORT/RMI1/MND1/RAD54L/TOP2A/CENPS/EME1/RAD51C/RAD54B/TEX19/SYCP1/MLH1/RAD51/TOP2B/MSH3
BP	GO:0000819	sister chromatid segregation	140	0.456229094002512	2.17852892980266	6.28995337401359e-08	2.558520340632e-06	2.0310789507691e-06	3311	tags=49%, list=29%, signal=35%	SMC1B/STAG3/KIF25/RMI2/CENPK/NUSAP1/ESCO2/SLF1/SGO1/DDX12P/REC8/CDT1/SMC4/ZWINT/DSN1/NEK2/FBXO5/ESPL1/SMC2/TOP2A/PTTG1/USP44/DDX11/CENPF/PTTG3P/GEN1/NCAPG2/KIFC1/RAD51C/SPAG5/KIF2C/PTTG2/NDC80/NUF2/STAG3L3/FEN1/AURKB/BUB1B/HASPIN/KIF18B/CDC6/CENPC/PRC1/KIF4A/NSL1/SPDL1/PSRC1/STAG1/WRAP73/SMC5/KIF18A/NCAPD2/CDCA8/TNKS/TACC3/TTK/POGZ/NCAPH2/SLF2/KIF22/TOP2B/SGO2/MAD2L1/KIF4B/RACGAP1/CCNB1/NUP62/CDK…
CC	GO:0005657	replication fork	55	0.542172216290712	2.17619408186753	4.41949662973192e-06	0.000109893985100436	8.72392360572338e-05	3918	tags=73%, list=35%, signal=48%	TP53/RPA2/GINS4/PRIM1/TIMELESS/RFC4/RFC5/DONSON/PCNA/MCM3/UHRF1/POLA1/GINS2/POLD1/POLH/PIF1/RAD18/DNMT1/RAD51C/TONSL/TREX1/POLD3/CDC45/MMS22L/RFC3/POLA2/MCM10/BLM/PRIM2/RFC2/XRCC2/HMCES/WDHD1/TIPIN/RFC1/DMAP1/RPA1/PRIMPOL/ZMIZ2/BCAS2
CC	GO:0098687	chromosomal region	241	0.424039379594428	2.17235803733789	2.51748059779404e-10	1.99050685018839e-08	1.58016197900567e-08	3160	tags=43%, list=28%, signal=31%	SMC1B/STAG3/SYCP2/KASH5/MAJIN/DMC1/MCM2/CENPK/DYDC2/CENPU/CENPH/RPA2/MCM5/CENPM/EZH2/IKZF1/ESCO2/MCM6/SGO1/CBX5/KNTC1/REC8/CDT1/PCNA/MCM3/ORC1/ZWINT/HELLS/OIP5/SKA1/MIS18A/CENPW/BRCA2/SUV39H1/ZGRF1/DSN1/ITGB3BP/SPC24/XRCC1/NEK2/MCM7/RASSF2/POLD1/CDK1/PIF1/CDK2/DNA2/CENPF/DNMT1/CENPS/EID3/TERT/SPAG5/KIF2C/THOC3/CENPV/NDC80/NUF2/CENPQ/ERCC6L/FEN1/MSH2/EZH1/AURKB/DCLRE1C/DNMT3A/BUB1B/MCM4/KAT2B/CENP…
BP	GO:0007286	spermatid development	84	0.495701509496901	2.16775191875657	1.76291294630935e-06	5.04293431023534e-05	4.00332862903883e-05	2079	tags=36%, list=18%, signal=29%	TCP11/SOX30/MEI1/ZPBP2/DDX25/OCA2/TDRD5/NEURL1/CFAP44/DMC1/IQCG/DPY19L2P2/MEIOC/HMGB2/BRIP1/NECTIN3/REC8/ROPN1B/KIT/SMARCA2/RNF17/DNAH1/CATSPER3/CCR6/RSPH1/FANCG/PACRG/TTC21A/TSSK6/SPINK2
BP	GO:0043368	positive T cell selection	25	0.664323074152895	2.15932563490393	1.9850295464115e-05	0.000407249356212761	0.000323294515967648	2019	tags=76%, list=18%, signal=62%	BCL2/ZAP70/SLAMF6/THEMIS/CD3G/LY9/CD3E/TBX21/CD3D/IRF4/SPN/FOXP3/PTPRC/CD74/IL12B/DOCK2/FOXN1/IL23A/BATF
BP	GO:0048515	spermatid differentiation	87	0.489927524262653	2.15541948021366	3.74631203552002e-06	9.58647192507432e-05	7.61021166411665e-05	2079	tags=34%, list=18%, signal=28%	TCP11/SOX30/MEI1/ZPBP2/DDX25/OCA2/TDRD5/NEURL1/CFAP44/DMC1/IQCG/DPY19L2P2/MEIOC/HMGB2/BRIP1/NECTIN3/REC8/ROPN1B/KIT/SMARCA2/RNF17/DNAH1/CATSPER3/CCR6/RSPH1/FANCG/PACRG/TTC21A/TSSK6/SPINK2
BP	GO:0050854	regulation of antigen receptor-mediated signaling pathway	45	0.569546336936664	2.15428459607967	8.61779589652578e-06	0.000193131941795707	0.000153317609194979	1696	tags=49%, list=15%, signal=42%	CD19/TRAT1/FCRL3/BLK/UBASH3A/PVRIG/GCSAM/SH2D1A/CD22/STAP1/CCR7/CEACAM1/PLCL2/TESPA1/SLA2/CACNA1F/LCK/PRKCB/PTPRC/PAX5/NFAM1/CD226
BP	GO:0006271	DNA strand elongation involved in DNA replication	19	0.703721285489427	2.14735349248225	5.49501016447432e-05	0.00099404592615439	0.000789122417612372	2808	tags=84%, list=25%, signal=63%	LIG1/GINS4/MCMDC2/RFC4/PCNA/MCM3/POLA1/GINS2/POLE/MCM7/GINS1/DNA2/POLD3/RFC3/MCM4/GINS3
MF	GO:0008094	DNA-dependent ATPase activity	70	0.505771202450677	2.14147482489106	5.60538388611494e-06	0.000136017539333072	0.000107977394858846	3521	tags=60%, list=31%, signal=41%	DMC1/MCM2/HLTF/GINS4/MCM5/BRIP1/MCM6/POLQ/RFC4/DDX12P/RFC5/SMARCA2/MCM3/GINS2/RAD54L/MCM7/RBBP4/TOP2A/PIF1/MCM8/DNA2/DDX11/RAD51C/MSH6/ERCC6L/RAD54B/MSH2/RFC3/MCM4/TTF2/CHTF18/RECQL4/BLM/RFC2/RAD51/XRCC2/TOP2B/MSH3/DSCC1/HFM1/CHD6/RFC1
BP	GO:0002250	adaptive immune response	252	0.414840759897444	2.13993956388116	4.12003263198105e-10	3.11749135819899e-08	2.47481756399812e-08	3274	tags=57%, list=29%, signal=41%	CR2/FOXJ1/CD19/SUSD4/CD79A/C8G/SKAP1/CD8B/JCHAIN/TNFRSF13B/FCRL4/TNFRSF17/FCER2/CCL19/C5/TRAT1/CD40LG/FCAMR/ZNF683/C7/IL12A/CD8A/TNFRSF13C/CD79B/CD27/GZMM/SH2D1A/KLRK1/ZAP70/SLAMF6/THEMIS/BTLA/LTA/PDCD1/CD3G/TNFRSF11A/CD6/LAX1/LY9/SIT1/INPP5D/IFNG/SLAMF1/CD3E/TBX21/ITK/CEACAM1/CD3D/CD48/LIME1/CD247/EOMES/GAPT/IRF4/LAT/SASH3/SLA2/TRAF2/JAK3/CD28/HLA-DOA/SPN/FOXP3/HLA-DMB/CAMK4/PRKCB/PTPRC/CXCL13/A…
BP	GO:0019724	B cell mediated immunity	72	0.503138955357064	2.13756637887232	8.0130271686589e-06	0.000185485763769252	0.000147247698005792	3208	tags=61%, list=29%, signal=44%	CR2/FOXJ1/CD19/SUSD4/C8G/FCER2/C5/CD40LG/C7/CD27/LTA/INPP5D/TBX21/GAPT/SLA2/CD28/FOXP3/PTPRC/ATAD5/CCR6/CD74/AICDA/NSD2/CD226/TREX1/EXO1/IL27RA/GCNT3/BATF/UNG/CR1/MSH6/CLU/MSH2/HLA-DQB1/TNFSF4/BTK/KMT5C/MLH1/PTPN6/CD40/HMCES/IL2/RNF168
BP	GO:0050853	B cell receptor signaling pathway	40	0.582788963552538	2.13672300746053	1.82796448375274e-05	0.000378334884475531	0.000300340789946619	1648	tags=48%, list=15%, signal=41%	MS4A1/CD19/CD79A/BCL2/FCRL3/BLK/CD79B/GCSAM/CD22/STAP1/ITK/PLCL2/LIME1/LCK/PRKCB/PTPRC/PAX5/SYK/NFAM1
BP	GO:0046631	alpha-beta T cell activation	93	0.477973426683231	2.13282365181202	3.63554738564346e-06	9.4056422620489e-05	7.46666020727935e-05	2214	tags=48%, list=20%, signal=39%	PAX1/NKX2-3/MYB/PLA2G2D/BCL2/CCL19/ZNF683/IL12A/ZAP70/SLAMF6/GPR18/LY9/CRTAM/IFNG/CD3E/LGALS9/TBX21/ITK/EOMES/IRF4/SASH3/JAK3/CD28/SPN/FOXP3/RASAL3/PTPRC/RORC/SYK/IL12B/DOCK2/CCR2/TCF7/TNFSF8/FUT7/CDH26/IL15/NFKBID/ADORA2A/IL23A/BATF/SATB1/TNFRSF14/CD160/NCKAP1L
BP	GO:0016064	immunoglobulin mediated immune response	71	0.499372673821727	2.11268009258377	1.08898869483008e-05	0.000236518933503681	0.000187760331496531	3208	tags=61%, list=29%, signal=44%	CR2/FOXJ1/CD19/SUSD4/C8G/FCER2/C5/CD40LG/C7/CD27/LTA/INPP5D/TBX21/GAPT/CD28/FOXP3/PTPRC/ATAD5/CCR6/CD74/AICDA/NSD2/CD226/TREX1/EXO1/IL27RA/GCNT3/BATF/UNG/CR1/MSH6/CLU/MSH2/HLA-DQB1/TNFSF4/BTK/KMT5C/MLH1/PTPN6/CD40/HMCES/IL2/RNF168
MF	GO:0003697	single-stranded DNA binding	74	0.491465535986084	2.10003029978735	8.08560893649095e-06	0.000186552229790449	0.000148094311047308	3301	tags=51%, list=29%, signal=37%	POU4F1/JCHAIN/MEIOB/SHOC1/DMC1/MCM2/HMGB2/RPA2/MCM5/MCMDC2/SSBP2/MCM6/MCM3/POLA1/RAD51AP1/BRCA2/HROB/MCM7/SMC2/MCM8/RAD18/DDX11/SETMAR/RNF138/TREX1/XPC/NEIL3/CDC45/MSH2/MYEF2/MCM4/MCM10/BLM/MLH1/RAD51/HMCES/MSH3/RBBP8
BP	GO:0002429	immune response-activating cell surface receptor signaling pathway	205	0.417588066970501	2.09456599001343	1.25299511758028e-08	6.12314350167531e-07	4.86085167324456e-07	2480	tags=40%, list=22%, signal=31%	MUC4/BTNL9/MS4A1/CR2/CD19/CD79A/BCL2/SKAP1/MUC20/TRAT1/FCRL3/BLK/UBASH3A/PVRIG/CD79B/GCSAM/SH2D1A/KLRK1/FYB2/MUC2/ZAP70/NCR3/THEMIS/CD22/STAP1/MUC16/CD3G/CCR7/LAX1/MUC21/INPP5D/MUC13/CD3E/CYFIP2/ITK/CEACAM1/CD3D/PLCL2/LIME1/CD247/GRAP2/TESPA1/LAT/SLA2/CACNA1F/LCK/CD28/PAK3/FOXP3/PRKCB/PTPRC/PAX5/SYK/HLA-DQA2/CARD9/NFAM1/ICAM3/CD226/HLA-DQB2/TXK/MUC15/NFKBID/PRAM1/WIPF3/NCK1/WAS/PDE4D/CR1/BTN1A1/G…
BP	GO:0002757	immune response-activating signal transduction	205	0.417588066970501	2.09456599001343	1.25299511758028e-08	6.12314350167531e-07	4.86085167324456e-07	2480	tags=40%, list=22%, signal=31%	MUC4/BTNL9/MS4A1/CR2/CD19/CD79A/BCL2/SKAP1/MUC20/TRAT1/FCRL3/BLK/UBASH3A/PVRIG/CD79B/GCSAM/SH2D1A/KLRK1/FYB2/MUC2/ZAP70/NCR3/THEMIS/CD22/STAP1/MUC16/CD3G/CCR7/LAX1/MUC21/INPP5D/MUC13/CD3E/CYFIP2/ITK/CEACAM1/CD3D/PLCL2/LIME1/CD247/GRAP2/TESPA1/LAT/SLA2/CACNA1F/LCK/CD28/PAK3/FOXP3/PRKCB/PTPRC/PAX5/SYK/HLA-DQA2/CARD9/NFAM1/ICAM3/CD226/HLA-DQB2/TXK/MUC15/NFKBID/PRAM1/WIPF3/NCK1/WAS/PDE4D/CR1/BTN1A1/G…
BP	GO:0032392	DNA geometric change	69	0.496276538658381	2.08134061174701	1.51882460905527e-05	0.000319999065087483	0.000254030954940319	3476	tags=55%, list=31%, signal=38%	MCM2/TP53/HMGB2/GINS4/MCM5/MCMDC2/BRIP1/MCM6/POLQ/RFC4/DDX12P/RFC5/MCM3/GINS2/RAD54L/MCM7/TOP2A/PIF1/MCM8/DNA2/RAD18/DDX11/DDB2/TREX1/XPC/ERCC6L/RAD54B/RFC3/MCM4/CHTF18/RECQL4/BLM/RFC2/RAD51/PARP1/DSCC1/HFM1/CHD6
MF	GO:0003688	DNA replication origin binding	20	0.668773151460231	2.07786376223601	0.000128271877945566	0.00202387714148642	0.00160665295316761	2637	tags=70%, list=23%, signal=54%	MCM2/MCM5/MCMDC2/MCM6/MCM3/ORC1/POLA1/MCM7/MCM8/DDX11/CDC45/MCM4/CDC6/MCM10
BP	GO:0006260	DNA replication	210	0.412880238398522	2.07643902997328	2.0104423369758e-08	9.24672073548936e-07	7.34050050383941e-07	3366	tags=53%, list=30%, signal=38%	FAM111B/NT5M/MCM2/RMI2/RAD9B/TP53/CCNE2/NUGGC/CDC7/NPM2/E2F8/LIG1/RPA2/CHAF1B/GINS4/MCM5/MCMDC2/PRIM1/BRIP1/E2F7/ESCO2/MCM6/TIMELESS/POLQ/RRM2/CHAF1A/DTL/RFC4/RFC5/DONSON/CDT1/PCNA/MCM3/ORC1/CORT/BARD1/POLA1/GINS2/RNASEH2A/TOPBP1/RMI1/CLSPN/BRCA2/POLE2/ZGRF1/ATAD5/TSPYL2/POLE/BRCA1/AICDA/MCM7/POLD1/FBXO5/NASP/RBBP4/POLH/CDK1/GINS1/PIF1/CDK2/MCM8/REPIN1/DNA2/USP37/DDX11/ING4/SETMAR/CENPS/GEN1/TICR…
BP	GO:0050852	T cell receptor signaling pathway	110	0.451312626971214	2.07524167520451	1.80700951998788e-06	5.1273895129656e-05	4.07037331178933e-05	2456	tags=42%, list=22%, signal=33%	BTNL9/SKAP1/TRAT1/UBASH3A/PVRIG/SH2D1A/FYB2/ZAP70/THEMIS/CD3G/CCR7/INPP5D/CD3E/ITK/CEACAM1/CD3D/LIME1/CD247/GRAP2/TESPA1/LAT/SLA2/CACNA1F/LCK/CD28/PAK3/FOXP3/PTPRC/HLA-DQA2/CD226/HLA-DQB2/TXK/NFKBID/PRAM1/NCK1/WAS/PDE4D/BTN1A1/CD160/HLA-DPA1/CTLA4/ICOSLG/HLA-DPB1/HLA-DRA/HLA-DQB1/HLA-DRB5
BP	GO:0051123	RNA polymerase II preinitiation complex assembly	13	0.747883193309846	2.06887914175467	0.000167936393607101	0.00256348894102639	0.0020350232694894	454	tags=23%, list=4%, signal=22%	TAF7L/ESR1/TP53
BP	GO:0000727	double-strand break repair via break-induced replication	11	0.785523504273504	2.06682351488588	0.000138801295640742	0.00217537798980825	0.00172692175821221	2420	tags=100%, list=22%, signal=79%	MCM2/CDC7/GINS4/MCM5/MCMDC2/MCM6/MCM3/GINS2/MCM7/CDC45/MCM4
BP	GO:0031055	chromatin remodeling at centromere	33	0.585985528793736	2.06597227761107	6.2928325185936e-05	0.00112555878324751	0.000893523774738717	3856	tags=82%, list=34%, signal=54%	CENPK/CENPU/CENPH/CENPM/HELLS/OIP5/MIS18A/CENPW/ITGB3BP/NASP/RBBP4/CENPS/CENPV/CENPQ/CENPC/H4C14/RBBP7/HJURP/KNL1/CENPL/MIS18BP1/H3-3A/CENPI/H4C9/CENPO/CENPA/CENPN
CC	GO:0001772	immunological synapse	27	0.618405972921361	2.06573588895284	6.60672218765725e-05	0.0011622876008636	0.000922680911839396	1731	tags=56%, list=15%, signal=47%	SKAP1/FYB2/ZAP70/CD6/CRTAM/CD3E/LAT/CD37/LCK/CD28/SCIMP/GZMA/GZMB/CORO1A/RHOH
BP	GO:0000724	double-strand break repair via homologous recombination	99	0.456516176430888	2.06122968404547	5.50494238852696e-06	0.000134507915236334	0.000106778981198511	3064	tags=47%, list=27%, signal=35%	KASH5/TEX15/MEIOB/DMC1/MCM2/RMI2/CDC7/RPA2/GINS4/MCM5/MCMDC2/MCM6/TIMELESS/POLQ/REC8/MCM3/FIGNL1/RAD51AP1/GINS2/RMI1/BRCA2/BRCA1/XRCC1/RAD54L/MCM7/PARPBP/MCM8/USP51/GEN1/RNF138/RAD51C/TONSL/WDR48/WAS/FEN1/RAD54B/CDC45/MMS22L/FANCB/MCM4/RECQL4/BLM/MRNIP/SMC5/AUNIP/RAD51/XRCC2
BP	GO:0000725	recombinational repair	101	0.454891110557555	2.05552391117657	3.93734418924298e-06	9.96657951787871e-05	7.91195971689227e-05	3064	tags=48%, list=27%, signal=35%	KASH5/TEX15/MEIOB/DMC1/MCM2/RMI2/CDC7/RPA2/GINS4/MCM5/MCMDC2/MCM6/TIMELESS/POLQ/REC8/MCM3/FIGNL1/RAD51AP1/GINS2/RMI1/BRCA2/HROB/BRCA1/XRCC1/RAD54L/MCM7/PARPBP/MCM8/USP51/GEN1/RNF138/RAD51C/TONSL/WDR48/WAS/FEN1/RAD54B/CDC45/MMS22L/FANCB/MCM4/RECQL4/BLM/MRNIP/SMC5/AUNIP/RAD51/XRCC2
BP	GO:0042113	B cell activation	149	0.425728184718651	2.04960818176499	1.25377893764643e-06	3.72271830557717e-05	2.95527640332648e-05	2383	tags=43%, list=21%, signal=34%	NKX2-3/MS4A1/CR2/FOXJ1/CD19/CD79A/IKZF3/BCL2/VCAM1/TNFRSF13B/MZB1/CXCR5/POU2AF1/CD40LG/FCRL1/FCRL3/BLK/TP53/BANK1/TNFRSF13C/CD79B/CD27/ZAP70/FZD9/TBC1D10C/CD22/LAX1/INPP5D/TBX21/PLCL2/KIT/ID2/GAPT/SASH3/TLR9/JAK3/CD28/FOXP3/FLT3/PRKCB/PTPRC/ATAD5/SYK/CCR6/CD74/AICDA/IL7/DOCK10/NFAM1/NSD2/TPD52/EXO1/IL27RA/BATF/UNG/MSH6/CD180/NCKAP1L/TXLNA/CTLA4/MSH2/ICOSLG/DCLRE1C/BLNK
CC	GO:0000775	chromosome, centromeric region	149	0.424581148027935	2.04408593571584	1.42771176884189e-06	4.16879988271386e-05	3.30939784111986e-05	3160	tags=43%, list=28%, signal=31%	SMC1B/STAG3/SYCP2/CENPK/CENPU/CENPH/CENPM/IKZF1/ESCO2/SGO1/CBX5/KNTC1/REC8/CDT1/ZWINT/HELLS/OIP5/SKA1/MIS18A/CENPW/SUV39H1/DSN1/ITGB3BP/SPC24/NEK2/RASSF2/CENPF/DNMT1/CENPS/SPAG5/KIF2C/CENPV/NDC80/NUF2/CENPQ/ERCC6L/AURKB/DNMT3A/BUB1B/KAT2B/CENPC/HJURP/KNL1/NSL1/SUV39H2/SPDL1/STAG1/KMT5C/SPC25/KIF18A/NCAPD2/CDCA8/SKA3/TTK/SYCP1/MTBP/CENPL/MIS18BP1/KIF22/SGO2/MAD2L1/CENPI/ZWILCH/CCNB1
BP	GO:0046632	alpha-beta T cell differentiation	68	0.489253517292563	2.04244283394867	3.93884075524081e-05	0.000740122943514608	0.000587545898182094	2075	tags=46%, list=18%, signal=37%	PAX1/NKX2-3/MYB/PLA2G2D/BCL2/CCL19/ZNF683/ZAP70/SLAMF6/GPR18/LY9/IFNG/LGALS9/TBX21/ITK/EOMES/IRF4/SASH3/JAK3/SPN/FOXP3/RORC/SYK/IL12B/TCF7/TNFSF8/FUT7/NFKBID/IL23A/BATF/SATB1
BP	GO:0002768	immune response-regulating cell surface receptor signaling pathway	224	0.399935442521247	2.02624552801343	4.1890816947602e-08	1.78197383046959e-06	1.41461823867858e-06	3166	tags=45%, list=28%, signal=33%	MUC4/BTNL9/MS4A1/CR2/CD19/CD79A/BCL2/SKAP1/MUC20/TRAT1/FCRL3/BLK/UBASH3A/PVRIG/CD79B/GCSAM/SH2D1A/KLRK1/FYB2/MUC2/ZAP70/NCR3/THEMIS/BTLA/CD22/STAP1/MUC16/CD3G/CCR7/LAX1/MUC21/INPP5D/MUC13/CD3E/CYFIP2/ITK/CEACAM1/CD3D/PLCL2/LIME1/CD247/KIT/GRAP2/TESPA1/LAT/SLA2/CACNA1F/LCK/CD28/PAK3/FOXP3/PRKCB/PTPRC/PAX5/SYK/CD200R1/HLA-DQA2/CARD9/NFAM1/ICAM3/CD226/HLA-DQB2/TXK/MUC15/NFKBID/PRAM1/WIPF3/NCK1/WAS/P…
BP	GO:0030217	T cell differentiation	158	0.416804561108635	2.02090482044036	9.93852789531467e-07	2.988778666638e-05	2.3726391156291e-05	2088	tags=42%, list=19%, signal=35%	PAX1/NKX2-3/MYB/FOXJ1/PLA2G2D/BCL2/CCL19/ZNF683/TP53/IL12A/CD8A/CD27/ZAP70/SLAMF6/THEMIS/PCK1/MDK/GPR18/CD3G/CCR7/LY9/CD2/CRTAM/IFNG/WNT1/CD3E/LGALS9/TBX21/ITK/CD3D/KIT/EOMES/FANCD2/TESPA1/IRF4/SASH3/JAK3/LCK/CD28/HLA-DOA/SPN/FANCA/FOXP3/CAMK4/PTPRC/RORC/SYK/CCR6/CD74/IL12B/IL7/DOCK2/CCR2/LAG3/TCF7/TNFSF8/RHOH/FUT7/IL15/FOXN1/NFKBID/PRDX2/IL23A/PATZ1/BATF/SATB1/CR1
BP	GO:0002764	immune response-regulating signaling pathway	225	0.398142214847018	2.0177183604499	9.48552842004541e-08	3.72903147999216e-06	2.9602881108604e-06	2480	tags=37%, list=22%, signal=30%	MUC4/BTNL9/MS4A1/CR2/CD19/CD79A/BCL2/SKAP1/MUC20/TRAT1/FCRL3/BLK/UBASH3A/PVRIG/CD79B/GCSAM/SH2D1A/KLRK1/FYB2/MUC2/ZAP70/NCR3/THEMIS/BTLA/CD22/STAP1/MUC16/CD3G/CCR7/LAX1/MUC21/INPP5D/MUC13/CD3E/CYFIP2/ITK/CEACAM1/CD3D/PLCL2/LIME1/CD247/KIT/GRAP2/TESPA1/LAT/SLA2/CACNA1F/LCK/CD28/PAK3/FOXP3/PRKCB/PTPRC/PAX5/SYK/CD200R1/HLA-DQA2/CARD9/NFAM1/ICAM3/CD226/HLA-DQB2/TXK/MUC15/NFKBID/PRAM1/WIPF3/NCK1/WAS/P…
MF	GO:0003678	DNA helicase activity	46	0.525921689752155	2.01498061688713	0.000205399152744014	0.00300497679388695	0.00238549798361414	3476	tags=61%, list=31%, signal=42%	MCM2/GINS4/MCM5/BRIP1/MCM6/POLQ/RFC4/DDX12P/RFC5/MCM3/GINS2/MCM7/PIF1/MCM8/DNA2/DDX11/ERCC6L/RAD54B/RFC3/MCM4/CHTF18/RECQL4/BLM/RFC2/RAD51/DSCC1/HFM1/CHD6
BP	GO:0030098	lymphocyte differentiation	229	0.394626761165679	2.01250558307787	6.70618095928088e-08	2.71214916152066e-06	2.15303704482175e-06	2672	tags=46%, list=24%, signal=36%	PAX1/NKX2-3/MS4A1/CR2/MYB/FOXJ1/CD19/PLA2G2D/CD79A/IKZF3/BCL2/VCAM1/CCL19/POU2AF1/CD40LG/FCRL3/ZNF683/TP53/IL12A/CD8A/CD79B/CD27/ZAP70/SLAMF6/THEMIS/PCK1/FZD9/MDK/GPR18/CD3G/CCR7/LY9/CD2/CRTAM/INPP5D/IFNG/WNT1/CD3E/LGALS9/TBX21/IKZF1/ITK/CD3D/PLCL2/KIT/EOMES/ID2/FANCD2/TESPA1/IRF4/SASH3/TLR9/JAK3/LCK/CD28/HLA-DOA/SPN/FANCA/FOXP3/CAMK4/FLT3/PTPRC/RORC/SYK/CCR6/CD74/AICDA/IL12B/IL7/DOCK2/CCR2/LAG3/…
BP	GO:0032508	DNA duplex unwinding	64	0.487472710394587	2.0111612831559	6.43113652999126e-05	0.00114154531811255	0.00090621467031006	3476	tags=55%, list=31%, signal=38%	MCM2/GINS4/MCM5/MCMDC2/BRIP1/MCM6/POLQ/RFC4/DDX12P/RFC5/MCM3/GINS2/MCM7/TOP2A/PIF1/MCM8/DNA2/RAD18/DDX11/DDB2/TREX1/XPC/ERCC6L/RAD54B/RFC3/MCM4/CHTF18/RECQL4/BLM/RFC2/RAD51/PARP1/DSCC1/HFM1/CHD6
CC	GO:0042555	MCM complex	12	0.744198488883941	2.01029142173466	0.000354483766539317	0.00468011682014479	0.00371530630793751	2420	tags=83%, list=22%, signal=65%	MCM2/MCM5/MCMDC2/MCM6/MCM3/MCM7/MCM8/TONSL/MMS22L/MCM4
BP	GO:0032735	positive regulation of interleukin-12 production	28	0.59758975585993	2.00988352823615	0.000378255488171353	0.00491104035103655	0.00389862473436661	1880	tags=61%, list=17%, signal=51%	ISL1/CCL19/IDO1/CD40LG/MDK/CCR7/IFNG/LGALS9/LTB/TLR9/IL17A/SCIMP/SYK/IL12B/IL16/IRF8/IL23A
BP	GO:0002253	activation of immune response	249	0.390666468226028	2.00505053381195	1.65168210143617e-08	7.85330199176104e-07	6.23433635300268e-07	2480	tags=37%, list=22%, signal=29%	MUC4/BTNL9/HMSD/MS4A1/CR2/CD19/SUSD4/CD79A/C8G/BCL2/SKAP1/MUC20/C5/TRAT1/FCRL3/CR1L/BLK/C7/UBASH3A/PVRIG/CD79B/GCSAM/SH2D1A/KLRK1/FYB2/MUC2/ZAP70/NCR3/THEMIS/CD22/STAP1/MUC16/CD3G/CCR7/LAX1/MUC21/INPP5D/PYHIN1/MUC13/CD3E/CYFIP2/ITK/CEACAM1/CD3D/PLCL2/LIME1/CD247/GRAP2/TESPA1/LAT/SLA2/CACNA1F/LCK/CD28/PAK3/FOXP3/PRKCB/PTPRC/PAX5/SYK/HLA-DQA2/CARD9/NFAM1/ICAM3/CD226/HLA-DQB2/TXK/MUC15/NFKBID/PRAM1/…
MF	GO:0017116	single-stranded DNA helicase activity	16	0.686585711971999	2.00406530926915	0.0003055972443489	0.00415955088681472	0.00330205553447952	3311	tags=88%, list=29%, signal=62%	MCM2/MCM5/MCM6/POLQ/RFC4/RFC5/MCM7/PIF1/DNA2/RFC3/CHTF18/RFC2/RAD51/DSCC1
CC	GO:0000800	lateral element	10	0.77433348502505	2.00197723149547	0.000666614553540415	0.00785553585491315	0.00623610970315162	1488	tags=60%, list=13%, signal=52%	SMC1B/SYCP2/KASH5/REC8/BRCA2/BRCA1
BP	GO:0050901	leukocyte tethering or rolling	14	0.702591089931179	1.99175153739591	0.000401116925038286	0.00516970659614362	0.00410396668821705	2219	tags=79%, list=20%, signal=63%	PODXL2/VCAM1/SELL/CCL25/SPN/CCL28/CCR2/FUT7/CX3CR1/ITGB7/SELP
BP	GO:0034508	centromere complex assembly	40	0.542597221574475	1.98936500110614	0.000210685160351397	0.0030632055235388	0.00243172280553471	3856	tags=72%, list=34%, signal=48%	CENPK/CENPU/CENPH/CENPM/HELLS/OIP5/MIS18A/CENPW/ITGB3BP/NASP/RBBP4/CENPF/CENPS/CENPV/CENPQ/CENPC/H4C14/RBBP7/HJURP/KNL1/POGZ/CENPL/MIS18BP1/H3-3A/CENPI/H4C9/CENPO/CENPA/CENPN
BP	GO:0002377	immunoglobulin production	69	0.472167754575493	1.98023046951218	8.87352902877788e-05	0.00148320721557031	0.00117744264422363	3220	tags=57%, list=29%, signal=41%	ZPBP2/MZB1/VPREB3/CD40LG/FCRL3/CD22/TBX21/TMIGD2/POLQ/GAPT/SASH3/TLR9/TRAF2/CD28/FOXP3/PTPRC/ATAD5/CCR6/AICDA/NSD2/TREX1/EXO1/IL27RA/GCNT3/BATF/UNG/MSH6/MSH2/HLA-DQB1/TNFSF4/ITM2A/BTK/KMT5C/MLH1/CD40/HMCES/IL2/RNF168/MSH3
BP	GO:0048232	male gamete generation	304	0.37686596914635	1.97972183650838	6.47560482759909e-09	3.45218417968294e-07	2.74051314354612e-07	2235	tags=30%, list=20%, signal=25%	ZNF541/SYCP2/TCP11/YBX2/TAF7L/SOX30/MEI1/KASH5/SHCBP1L/ZPBP2/FKBP6/TEX15/DDX25/WFDC2/USP9Y/OCA2/FOXJ1/M1AP/TDRD5/NEURL1/ADAM28/PRSS21/MEIOB/MNS1/TDRD9/CFAP44/CNTD1/DMC1/IQCG/E2F1/DPY19L2P2/ASF1B/TSPAN8/MEIOC/HMGB2/CNR1/GGT7/BIRC3/MCMDC2/BRIP1/MAK/CREB3L4/ADGRG2/SSTR2/NECTIN3/REC8/SLCO4C1/ROPN1B/KIT/SMARCA2/SOX8/RNF17/FIGNL1/NOTCH1/DNAH1/SPATA6L/FANCA/CATSPER3/BRCA2/PAX5/HROB/TDRKH/CCR6/DMRT1/TESK…
BP	GO:0034080	CENP-A containing nucleosome assembly	30	0.577680406706096	1.97951115320943	0.000415807585175047	0.00533948535926424	0.00423874539862461	3856	tags=80%, list=34%, signal=53%	CENPK/CENPU/CENPH/CENPM/OIP5/MIS18A/CENPW/ITGB3BP/NASP/RBBP4/CENPS/CENPQ/CENPC/H4C14/RBBP7/HJURP/KNL1/CENPL/MIS18BP1/CENPI/H4C9/CENPO/CENPA/CENPN
BP	GO:0061641	CENP-A containing chromatin organization	30	0.577680406706096	1.97951115320943	0.000415807585175047	0.00533948535926424	0.00423874539862461	3856	tags=80%, list=34%, signal=53%	CENPK/CENPU/CENPH/CENPM/OIP5/MIS18A/CENPW/ITGB3BP/NASP/RBBP4/CENPS/CENPQ/CENPC/H4C14/RBBP7/HJURP/KNL1/CENPL/MIS18BP1/CENPI/H4C9/CENPO/CENPA/CENPN
MF	GO:0005251	delayed rectifier potassium channel activity	16	0.675194667969881	1.97081615228417	0.000545490750160561	0.00665271821296338	0.00528125405655769	1025	tags=50%, list=9%, signal=46%	KCNS1/KCNB2/KCNG3/KCNA2/KCNE2/KCNA3/KCNC3/KCNQ1
BP	GO:0045061	thymic T cell selection	13	0.711355959586851	1.96783337333587	0.000620129902535451	0.00743452893383881	0.00590189375734016	1811	tags=77%, list=16%, signal=65%	ZAP70/CD3G/CCR7/CD3E/CD3D/CD28/PTPRC/CD74/DOCK2/FOXN1
CC	GO:0000779	condensed chromosome, centromeric region	87	0.44630438328629	1.96350095514188	8.23533488222442e-05	0.00138973744763101	0.00110324175741424	3856	tags=56%, list=34%, signal=37%	SYCP2/CENPK/CENPU/CENPH/CENPM/SGO1/KNTC1/REC8/CDT1/ZWINT/SKA1/CENPW/DSN1/ITGB3BP/SPC24/NEK2/RASSF2/CENPF/CENPS/SPAG5/KIF2C/CENPV/NDC80/NUF2/ERCC6L/AURKB/BUB1B/CENPC/HJURP/KNL1/NSL1/SPDL1/KMT5C/SPC25/NCAPD2/SKA3/MIS18BP1/SGO2/MAD2L1/ZWILCH/CCNB1/SMC1A/NCAPG/SEPTIN6/CENPO/NUP43/PHF6/CENPA/CENPN
CC	GO:0042613	MHC class II protein complex	12	0.724133445757857	1.956090043103	0.000704037033989593	0.00821610051108585	0.00652234361417958	2456	tags=92%, list=22%, signal=72%	HLA-DOA/HLA-DMB/HLA-DQA2/CD74/HLA-DQB2/HLA-DMA/HLA-DPA1/HLA-DPB1/HLA-DRA/HLA-DQB1/HLA-DRB5
BP	GO:0007062	sister chromatid cohesion	45	0.516654895495342	1.95422498692769	0.000140628552260363	0.00219911804945817	0.00174576778209532	3102	tags=47%, list=28%, signal=34%	SMC1B/STAG3/ESCO2/SLF1/SGO1/DDX12P/REC8/ESPL1/DDX11/RAD51C/STAG3L3/FEN1/BUB1B/HASPIN/STAG1/SMC5/TNKS/POGZ/SLF2/KIF22/SGO2
BP	GO:1902969	mitotic DNA replication	14	0.687359114678175	1.94857092983836	0.000781132552946937	0.00883636080546848	0.00701473666179835	3044	tags=86%, list=27%, signal=63%	MCM2/LIG1/MCMDC2/MCM6/MCM3/POLA1/BRCA2/GINS1/CDC45/MCM4/CHEK2/RAD51
BP	GO:0006336	DNA replication-independent nucleosome assembly	36	0.540753596632587	1.94656379752413	0.000760246734574083	0.00867075570696567	0.00688327121109726	3856	tags=72%, list=34%, signal=48%	CENPK/ASF1B/CENPU/CENPH/CENPM/OIP5/MIS18A/CENPW/ITGB3BP/NASP/RBBP4/CENPS/CENPQ/CENPC/H4C14/RBBP7/HJURP/KNL1/CENPL/MIS18BP1/H3-3A/CENPI/H4C9/CENPO/CENPA/CENPN
BP	GO:0050855	regulation of B cell receptor signaling pathway	19	0.637731217557224	1.94598967733944	0.00118162169372259	0.012429105917378	0.00986683396835147	1648	tags=53%, list=15%, signal=45%	CD19/FCRL3/BLK/GCSAM/CD22/STAP1/PLCL2/PRKCB/PAX5/NFAM1
BP	GO:0043383	negative T cell selection	10	0.751959588222856	1.94413131259352	0.00128925448782478	0.0133615373060722	0.0106070437437193	1605	tags=80%, list=14%, signal=69%	ZAP70/THEMIS/CCR7/CD3E/CD28/PTPRC/CD74/DOCK2
BP	GO:0034724	DNA replication-independent nucleosome organization	37	0.535456663013466	1.93826452892851	0.000437007619027458	0.00557985028970036	0.00442955887114572	3856	tags=70%, list=34%, signal=46%	CENPK/ASF1B/CENPU/CENPH/CENPM/OIP5/MIS18A/CENPW/ITGB3BP/NASP/RBBP4/CENPS/CENPQ/CENPC/H4C14/RBBP7/HJURP/KNL1/CENPL/MIS18BP1/H3-3A/CENPI/H4C9/CENPO/CENPA/CENPN
BP	GO:0007281	germ cell development	153	0.400169706489142	1.93400942182858	9.49427122894542e-06	0.000210760841129618	0.000167312294245437	2079	tags=31%, list=18%, signal=26%	TCP11/YBX2/SOX30/MEI1/KASH5/ZPBP2/DDX25/OCA2/PTN/TDRD5/NEURL1/BCL2/CELF4/NPPC/CFAP44/DMC1/IQCG/DPY19L2P2/AMH/NPM2/MEIOC/HMGB2/MDK/MCMDC2/BRIP1/NECTIN3/REC8/ROPN1B/KIT/SMARCA2/PAQR8/DMRTA1/FANCC/RNF17/DNAH1/CATSPER3/BRCA2/CCR6/DMRT1/FBXO5/RSPH1/PABPC1L/ASPM/FANCG/PACRG/TTC21A/TSSK6/SPINK2
BP	GO:0045066	regulatory T cell differentiation	20	0.621055488852487	1.92960601334949	0.000844647046594928	0.00934556802969892	0.00741897033478862	3673	tags=85%, list=33%, signal=57%	PLA2G2D/MDK/IFNG/LGALS9/FANCD2/CD28/FANCA/FOXP3/LAG3/FUT7/CR1/CTLA4/TNFSF4/IRF1/IL2/BTN2A2/SOCS1
BP	GO:0048665	neuron fate specification	16	0.658424140235711	1.92186489643345	0.000992777259927077	0.0107479593509336	0.00853225735778623	1412	tags=56%, list=13%, signal=49%	TLX3/DMRTA2/FOXA1/POU4F1/ISL1/PAX6/DMRT3/NTRK3/MNX1
BP	GO:0070897	transcription preinitiation complex assembly	19	0.62863743480628	1.91824067137249	0.00168443226394445	0.016708249339095	0.0132638279234687	454	tags=16%, list=4%, signal=15%	TAF7L/ESR1/TP53
BP	GO:0002260	lymphocyte homeostasis	35	0.534443310392954	1.91523111583244	0.000788857858965382	0.0088677200535773	0.00703963117122798	2214	tags=57%, list=20%, signal=46%	BCL2/TNFRSF13B/TNFRSF17/TNFRSF13C/SIT1/LGALS9/GPR174/GAPT/LAT/JAK3/CACNA1F/FOXP3/PMAIP1/CORO1A/CD74/DOCK10/FOXN1/FAS/BCL2L11/NCKAP1L
BP	GO:0032615	interleukin-12 production	40	0.522344443533886	1.91511071780515	0.000565994933392577	0.00686707990738546	0.00545142488478114	1880	tags=52%, list=17%, signal=44%	ISL1/CCL19/IDO1/CD40LG/MDK/IRAK3/CCR7/IFNG/SLAMF1/LGALS9/LTB/TIGIT/TLR9/JAK3/IL17A/SCIMP/SYK/IL12B/IL16/IRF8/IL23A
BP	GO:0032655	regulation of interleukin-12 production	40	0.522344443533886	1.91511071780515	0.000565994933392577	0.00686707990738546	0.00545142488478114	1880	tags=52%, list=17%, signal=44%	ISL1/CCL19/IDO1/CD40LG/MDK/IRAK3/CCR7/IFNG/SLAMF1/LGALS9/LTB/TIGIT/TLR9/JAK3/IL17A/SCIMP/SYK/IL12B/IL16/IRF8/IL23A
BP	GO:0065004	protein-DNA complex assembly	135	0.404379463629772	1.91276408086914	1.38845845316724e-05	0.000296518973277776	0.000235391306281109	3336	tags=45%, list=30%, signal=32%	TAF7L/DMC1/MCM2/ESR1/CENPK/TP53/ASF1B/HMGB2/CENPU/CENPH/RPA2/CHAF1B/MCM5/MCMDC2/CENPM/MCM6/CHAF1A/CDT1/MCM3/HELLS/OIP5/H2BC11/MIS18A/CENPW/ITGB3BP/TSPYL2/MCM7/NASP/RBBP4/DDB2/CENPF/CENPS/RAD51C/GMNN/TSPY26P/XPC/H2BC17/H3C14/CENPV/CENPQ/CDC45/MCM4/CENPC/H4C14/KAT6A/RBBP7/HJURP/KNL1/H1-10/POGZ/CENPL/RAD51/MIS18BP1/H3-3A/CENPI/HP1BP3/H1-2/BDP1/H3C2/PARP1/H1-5
BP	GO:0030888	regulation of B cell proliferation	31	0.550923845789852	1.91272706409705	0.00168578329270391	0.016708249339095	0.0132638279234687	1602	tags=48%, list=14%, signal=42%	IKZF3/BCL2/TNFRSF13B/MZB1/FCRL3/BLK/TNFRSF13C/CD22/INPP5D/SASH3/TLR9/PTPRC/ATAD5/CD74/IL7
BP	GO:0002360	T cell lineage commitment	18	0.63156613191148	1.90805093269946	0.00136349264280976	0.0140276282565092	0.0111358194142681	2019	tags=72%, list=18%, signal=59%	BCL2/TP53/SLAMF6/LY9/TBX21/IRF4/SPN/FOXP3/IL12B/IL7/FOXN1/IL23A/BATF
BP	GO:0007140	male meiotic nuclear division	36	0.529422539051318	1.9057751155575	0.00123066422006372	0.0128120820478164	0.0101708592070128	1424	tags=39%, list=13%, signal=34%	SYCP2/MEI1/SHCBP1L/TEX15/M1AP/MEIOB/TDRD9/DMC1/MEIOC/REC8/FIGNL1/FANCA/BRCA2/TDRKH
BP	GO:0071103	DNA conformation change	212	0.377849352023241	1.90368420592684	1.80391532560434e-06	5.1273895129656e-05	4.07037331178933e-05	3336	tags=46%, list=30%, signal=33%	CDKN2A/M1AP/MCM2/CENPK/TP53/ASF1B/HMGB2/CENPU/CENPH/CHAF1B/NUSAP1/GINS4/MCM5/MCMDC2/BRIP1/CENPM/MCM6/POLQ/CHAF1A/RFC4/DDX12P/RFC5/MCM3/SMC4/HELLS/OIP5/H2BC11/GINS2/MIS18A/CENPW/SUV39H1/ITGB3BP/TSPYL2/AICDA/RAD54L/MCM7/SMC2/NASP/RBBP4/CDK1/TOP2A/PIF1/MCM8/DNA2/RAD18/DDX11/DDB2/DNMT1/CENPS/NCAPG2/TREX1/TSPY26P/XPC/H2BC17/H3C14/TSSK6/CENPV/FAM172A/CENPQ/ERCC6L/RAD54B/EZH1/DNMT3A/RFC3/MCM4/CENPC/H4C1…
BP	GO:0007283	spermatogenesis	293	0.362466077241335	1.90354551337739	2.26918207439519e-07	7.90506646411829e-06	6.27542953038836e-06	2235	tags=29%, list=20%, signal=24%	ZNF541/TCP11/YBX2/TAF7L/SOX30/MEI1/KASH5/SHCBP1L/ZPBP2/FKBP6/TEX15/DDX25/WFDC2/USP9Y/OCA2/FOXJ1/M1AP/TDRD5/NEURL1/ADAM28/PRSS21/MNS1/TDRD9/CFAP44/CNTD1/DMC1/IQCG/E2F1/DPY19L2P2/ASF1B/TSPAN8/MEIOC/HMGB2/CNR1/GGT7/BIRC3/MCMDC2/BRIP1/MAK/CREB3L4/ADGRG2/SSTR2/NECTIN3/REC8/SLCO4C1/ROPN1B/KIT/SMARCA2/SOX8/RNF17/NOTCH1/DNAH1/SPATA6L/CATSPER3/BRCA2/PAX5/TDRKH/CCR6/DMRT1/TESK2/DAZ1/RPL39L/PTTG1/SFMBT1/RSP…
CC	GO:0000781	chromosome, telomeric region	98	0.422509157237507	1.9019372527414	0.000184172779409363	0.00275749755043337	0.00218903682043782	3053	tags=41%, list=27%, signal=30%	KASH5/MAJIN/DMC1/MCM2/DYDC2/RPA2/MCM5/EZH2/MCM6/CBX5/PCNA/MCM3/ORC1/BRCA2/ZGRF1/XRCC1/MCM7/POLD1/CDK1/PIF1/CDK2/DNA2/EID3/TERT/THOC3/FEN1/MSH2/EZH1/DCLRE1C/MCM4/H4C14/DCLRE1B/RECQL4/BLM/SMC5/TNKS/CHEK2/DCLRE1A/RAD51/H3-3A
CC	GO:0000777	condensed chromosome kinetochore	77	0.440377684345044	1.89563129251801	0.000163815307464809	0.0025224689685555	0.00200245960316882	3856	tags=57%, list=34%, signal=38%	CENPK/CENPU/CENPH/CENPM/SGO1/KNTC1/REC8/CDT1/ZWINT/SKA1/CENPW/DSN1/ITGB3BP/SPC24/NEK2/RASSF2/CENPF/CENPS/SPAG5/KIF2C/CENPV/NDC80/NUF2/ERCC6L/BUB1B/CENPC/HJURP/KNL1/NSL1/SPDL1/SPC25/SKA3/MIS18BP1/SGO2/MAD2L1/ZWILCH/CCNB1/SMC1A/SEPTIN6/CENPO/NUP43/PHF6/CENPA/CENPN
BP	GO:0036297	interstrand cross-link repair	42	0.507628306901624	1.89179835985674	0.00101587599919714	0.0109811358008453	0.00871736426184692	3208	tags=60%, list=29%, signal=43%	RPA2/FANCL/FANCC/FANCD2/RAD51AP1/FANCA/USP1/HROB/EXO5/UBE2T/MCM8/CENPS/EME1/WDR48/FANCG/MSH6/FANCI/DCLRE1C/FANCB/DCLRE1B/FAAP24/DCLRE1A/FANCE/RAD51/RNF168
BP	GO:0050857	positive regulation of antigen receptor-mediated signaling pathway	16	0.645845531612892	1.88514937389882	0.00168339108361836	0.016708249339095	0.0132638279234687	1696	tags=56%, list=15%, signal=48%	TRAT1/STAP1/CCR7/TESPA1/LCK/PRKCB/PTPRC/NFAM1/CD226
CC	GO:0008278	cohesin complex	11	0.71401862026862	1.87868404498273	0.0027759102321148	0.0246331403573668	0.0195549951574079	5	tags=18%, list=0%, signal=18%	SMC1B/STAG3
BP	GO:0043367	CD4-positive, alpha-beta T cell differentiation	49	0.485867928142228	1.87793579370523	0.000809159347982873	0.00903134095463727	0.00716952146866712	2214	tags=47%, list=20%, signal=38%	PAX1/NKX2-3/MYB/PLA2G2D/CCL19/SLAMF6/LY9/IFNG/LGALS9/TBX21/IRF4/SASH3/JAK3/SPN/FOXP3/RORC/IL12B/FUT7/NFKBID/IL23A/BATF/SATB1/NCKAP1L
BP	GO:0046649	lymphocyte activation	413	0.344660117305236	1.87694560696654	8.46678841831928e-09	4.28638777695776e-07	3.40274487966834e-07	2392	tags=39%, list=21%, signal=32%	PAX1/NKX2-3/MS4A1/CR2/MYB/FOXJ1/CD19/PLA2G2D/CD79A/IKZF3/BCL2/VCAM1/CD8B/TNFRSF13B/MZB1/CCL19/CXCR5/POU2AF1/IDO1/CD40LG/FCRL1/FCRL3/ZNF683/BLK/TP53/IL12A/BANK1/CD8A/TNFRSF13C/CD79B/CD27/KLRK1/ZAP70/NCR3/SLAMF6/THEMIS/PCK1/FZD9/SIRPG/MDK/TBC1D10C/BTLA/GPR18/CD22/PDCD1/CD3G/CD6/CCR7/LAX1/LY9/CD2/NLRC3/SIT1/CRTAM/INPP5D/IFNG/WNT1/SLAMF1/CD3E/IL21R/LGALS9/TBX21/IKZF1/ITK/TMIGD2/CEACAM1/ITGAL/CD3D/CD5…
BP	GO:0045580	regulation of T cell differentiation	85	0.427662436349591	1.87578944630519	0.000226547064654338	0.00323369511961982	0.00256706581001509	2718	tags=55%, list=24%, signal=42%	MYB/FOXJ1/CCL19/ZNF683/IL12A/CD27/ZAP70/PCK1/MDK/CD2/CRTAM/IFNG/LGALS9/TBX21/FANCD2/TESPA1/IRF4/SASH3/JAK3/CD28/HLA-DOA/FANCA/FOXP3/CAMK4/PTPRC/SYK/CD74/IL12B/IL7/CCR2/LAG3/TCF7/RHOH/IL15/FOXN1/NFKBID/PRDX2/IL23A/CR1/NCKAP1L/SOX13/CTLA4/VNN1/RUNX3/TNFSF4/SPINK5/IRF1
BP	GO:0000070	mitotic sister chromatid segregation	119	0.402146138917702	1.87374113016176	4.4022380194497e-05	0.000823897578267754	0.000654050312688118	4036	tags=55%, list=36%, signal=36%	KIF25/CENPK/NUSAP1/SLF1/SGO1/REC8/CDT1/SMC4/ZWINT/DSN1/NEK2/FBXO5/ESPL1/SMC2/PTTG1/USP44/CENPF/PTTG3P/GEN1/NCAPG2/KIFC1/SPAG5/KIF2C/PTTG2/NDC80/NUF2/AURKB/BUB1B/HASPIN/KIF18B/CDC6/CENPC/PRC1/KIF4A/NSL1/SPDL1/PSRC1/WRAP73/SMC5/KIF18A/NCAPD2/CDCA8/TNKS/TACC3/TTK/POGZ/NCAPH2/SLF2/KIF22/SGO2/MAD2L1/KIF4B/RACGAP1/CCNB1/NUP62/CDK5RAP2/DSCC1/SMC1A/NCAPG/NCAPH/CHMP7/CDCA5/CDC23/KIF23/PDS5B/NCAPD3
BP	GO:0043486	histone exchange	39	0.513122957579859	1.8730640126748	0.00110794768789284	0.0117242524506796	0.00930728671095738	3856	tags=67%, list=34%, signal=44%	CENPK/CENPU/CENPH/CENPM/OIP5/MIS18A/CENPW/ITGB3BP/NASP/RBBP4/CENPS/CENPQ/CENPC/H4C14/RBBP7/HJURP/KNL1/PTMA/CENPL/MIS18BP1/CENPI/H4C9/CENPO/DMAP1/CENPA/CENPN
CC	GO:0005814	centriole	92	0.422158714946224	1.87249469798045	0.000266155685687681	0.00369415692344026	0.00293260297715047	3523	tags=57%, list=31%, signal=39%	KIF24/CCDC146/MDM1/CNTLN/IQCB1/DYNC2I2/CENPJ/STIL/CCHCR1/AKNA/CEP152/WDR90/CEP19/DEUP1/CIBAR2/CEP120/WDR62/SFI1/LRRCC1/SASS6/TOP2A/SPICE1/TEDC2/PLK4/CCDC78/CEP78/CROCC/PCM1/CCNF/TSGA10/FBF1/POC1A/CCP110/CEP162/PCNT/CEP135/CEP192/CEP63/WRAP73/CEP128/CCDC68/SCLT1/POC5/TCP10L/OFD1/ALMS1/CEP250/NEDD1/GLE1/CETN3/KIF2A/POC1B
BP	GO:0032201	telomere maintenance via semi-conservative replication	23	0.581867963728605	1.87201642453981	0.00225325849143512	0.021129953434175	0.0167739935342014	2967	tags=70%, list=26%, signal=51%	RPA2/PRIM1/RFC4/RFC5/PCNA/POLA1/POLE2/POLE/POLD1/DNA2/FEN1/POLD3/RFC3/POLA2/PRIM2/RFC2
BP	GO:0051307	meiotic chromosome separation	17	0.623868348457146	1.86733235020501	0.00555868646644233	0.0415630444723392	0.0329947835149106	3697	tags=88%, list=33%, signal=59%	M1AP/MEIOB/SHOC1/CORT/RMI1/ESPL1/TOP2A/CENPS/EME1/TTK/MLH1/NCAPH2/TOP2B/HFM1/NCAPH
BP	GO:2000108	positive regulation of leukocyte apoptotic process	14	0.657348994800569	1.86349626370573	0.00227801957375858	0.0212887433473296	0.0169000487564644	835	tags=43%, list=7%, signal=40%	CDKN2A/IDO1/BLK/TP53/PDCD1/LGALS9
MF	GO:0022843	voltage-gated cation channel activity	70	0.438964405963933	1.85860962395678	0.000515401402731776	0.0063296329337234	0.00502477311343352	1336	tags=36%, list=12%, signal=32%	KCNS1/GRIN2C/GRIN2A/KCNB2/TSPOAP1/KCNG3/KCNA2/CACNA1D/KCNJ10/KCNJ11/CACNA1B/KCNE2/CNR1/KCNA3/KCNH4/CACNB4/KCNC3/KCNQ1/HVCN1/CACNA2D1/HCN3/CACNA1F/RYR1/HCN4/CATSPER3
BP	GO:0090329	regulation of DNA-dependent DNA replication	41	0.502283637958475	1.85672811294635	0.000795313303679852	0.00892181782973751	0.00708257663962917	3537	tags=66%, list=31%, signal=45%	NUGGC/CDC7/E2F8/E2F7/TIMELESS/RFC4/RFC5/DONSON/CDT1/PCNA/BRCA2/AICDA/FBXO5/CDK2/TICRR/GMNN/SLFN11/RFC3/METTL4/CHTF18/BLM/CHEK2/RFC2/MSH3/DSCC1/TIPIN/DBF4B
BP	GO:0000280	nuclear division	301	0.352568553015138	1.85574674911968	8.97512840584017e-07	2.7579903315239e-05	2.18942801424012e-05	3311	tags=45%, list=29%, signal=33%	STAG3/SYCP2/MEI1/RNF212/SYCE2/KASH5/MAJIN/SHCBP1L/TEX15/M1AP/MEIOB/SHOC1/TDRD9/CNTD1/DMC1/KIF25/ZNF711/CENPK/FBXO43/CCNE2/SPIRE2/NPM2/MEIOC/CDC25C/NUSAP1/MCMDC2/BRIP1/SLF1/SGO1/CUL9/KNTC1/REC8/CDT1/SMC4/ZWINT/FANCD2/PSMC3IP/CORT/FIGNL1/SYCE1/CD28/FANCA/L3MBTL1/BTC/RMI1/BRCA2/PRKCB/TDRKH/DSN1/MND1/NEK2/RAD54L/DMRT1/BMP7/FBXO5/ESPL1/SMC2/CDK1/TOP2A/SPICE1/PTTG1/USP44/CENPF/CENPS/PTTG3P/GEN1/EME1/AS…
MF	GO:0140097	catalytic activity, acting on DNA	136	0.391677798893535	1.85532977851907	7.6697591197936e-05	0.00132023483424158	0.00104806717355932	3311	tags=51%, list=29%, signal=36%	MEIOB/DMC1/MCM2/LIG1/GINS4/MCM5/BRIP1/MCM6/POLQ/RFC4/DDX12P/RFC5/PCNA/MCM3/POLA1/GINS2/MGMT/POLE2/ZGRF1/POLE/EXO5/XRCC1/RAD54L/MCM7/POLD1/POLH/TOP2A/PIF1/MCM8/DNA2/DDX11/SETMAR/DNMT1/GEN1/RAD51C/TREX1/TERT/EXO1/PLD4/UNG/ERCC6L/NEIL3/FEN1/OGG1/POLD3/RAD54B/THAP9/DCLRE1C/DNMT3A/RFC3/MCM4/METTL4/DCLRE1B/CHTF18/RECQL4/MUTYH/BLM/DFFB/MBD4/EXOG/RFC2/RAD1/DCLRE1A/RAD51/TOP2B/ALKBH2/MGME1/RBBP8/DSCC1
BP	GO:0043374	CD8-positive, alpha-beta T cell differentiation	11	0.704643853208986	1.85401770603805	0.00379938468402593	0.0310483205677859	0.0246476798954758	2718	tags=82%, list=24%, signal=62%	PAX1/BCL2/GPR18/EOMES/TNFSF8/SATB1/NCKAP1L/RUNX3/IRF1
BP	GO:0031023	microtubule organizing center organization	100	0.409769147855627	1.85268455427766	0.000108922899708305	0.00177018578579063	0.00140526031056759	3465	tags=53%, list=31%, signal=37%	FOXJ1/KIF25/PARD6A/MDM1/SGO1/CNTLN/CENPJ/STIL/ATF5/HAUS5/CEP152/BRCA2/SSX2IP/DEUP1/BRCA1/CEP120/NEK2/HAUS1/WDR62/SASS6/CDK1/SPICE1/CDK2/PLK4/GEN1/CCDC78/CROCC/PCM1/CCNF/HAUS8/PCLAF/NDC80/KIF11/POC1A/FBXW5/CCP110/KAT2B/CEP135/CEP192/CEP63/MCPH1/HAUS4/PARD6B/CEP85/XRCC2/CEP72/NUP62/CDK5RAP2/ALMS1/CEP250/HEPACAM2/CETN3/CEP131
BP	GO:0006302	double-strand break repair	184	0.373388207266666	1.84958313107108	1.44080279694627e-05	0.000306312062903652	0.000243165541211443	3301	tags=42%, list=29%, signal=30%	KASH5/TEX15/MEIOB/DMC1/MCM2/RMI2/TP53/SPIRE2/CDC7/MEIOC/RPA2/GINS4/MCM5/MCMDC2/BRIP1/ESCO2/SLF1/MCM6/TIMELESS/POLQ/REC8/MCM3/FANCD2/FIGNL1/BARD1/POLA1/RAD51AP1/GINS2/RMI1/MGMT/BRCA2/BRCA1/XRCC1/RAD54L/MCM7/PARPBP/NSD2/MCM8/DNA2/DDX11/USP51/SETMAR/GEN1/RNF138/EME1/DEK/RAD51C/TONSL/WDR48/WAS/FEN1/OGG1/RAD54B/CDC45/MSH2/MMS22L/DCLRE1C/FANCB/MCM4/H4C14/DCLRE1B/RECQL4/BLM/KMT5C/MRNIP/SMC5/CHEK2/MLH1/D…
MF	GO:0003684	damaged DNA binding	47	0.483681126957547	1.84616389996397	0.000775451588925504	0.00878720262684182	0.00697571248822383	3036	tags=55%, list=27%, signal=41%	HMGB2/RPA2/POLQ/PCNA/BRCA1/XRCC1/POLD1/POLH/RAD18/DDB2/XPC/FANCG/UNG/MSH6/NEIL3/FEN1/OGG1/MSH2/DCLRE1C/DCLRE1B/RECQL4/MUTYH/BLM/RAD1/DCLRE1A/AUNIP
BP	GO:0022412	cellular process involved in reproduction in multicellular organism	210	0.366903230773528	1.8452134971548	6.00431177426715e-06	0.000144205945240676	0.000114477753138264	1342	tags=23%, list=12%, signal=21%	SYCP2/TCP11/YBX2/SOX30/MEI1/KASH5/SHCBP1L/ZPBP2/FKBP6/TEX15/DDX25/OCA2/M1AP/PTN/TDRD5/NEURL1/BCL2/CELF4/MEIOB/NPPC/TDRD9/ROBO2/CFAP44/DMC1/IQCG/DPY19L2P2/AMH/SPIRE2/NPM2/MEIOC/HMGB2/MDK/MCMDC2/BRIP1/NECTIN3/REC8/ROPN1B/KIT/SMARCA2/PAQR8/DMRTA1/FANCC/RNF17/FIGNL1/DNAH1/FANCA/CATSPER3/BRCA2
BP	GO:0045589	regulation of regulatory T cell differentiation	18	0.609877463226265	1.84252638598479	0.00294220011301427	0.0256084682276255	0.0203292582640642	4011	tags=89%, list=36%, signal=57%	MDK/IFNG/LGALS9/FANCD2/CD28/FANCA/FOXP3/LAG3/CR1/CTLA4/TNFSF4/IRF1/IL2/BTN2A2/SOCS1/CD46
BP	GO:0007098	centrosome cycle	93	0.4127039893076	1.84157691715314	0.000366648492001247	0.00477797303372736	0.00379298937046904	3465	tags=55%, list=31%, signal=38%	KIF25/PARD6A/MDM1/SGO1/CNTLN/CENPJ/STIL/ATF5/HAUS5/CEP152/BRCA2/SSX2IP/DEUP1/BRCA1/CEP120/NEK2/HAUS1/WDR62/SASS6/CDK1/SPICE1/CDK2/PLK4/GEN1/CROCC/PCM1/CCNF/HAUS8/PCLAF/NDC80/KIF11/POC1A/FBXW5/CCP110/KAT2B/CEP135/CEP192/CEP63/MCPH1/HAUS4/PARD6B/CEP85/XRCC2/CEP72/NUP62/CDK5RAP2/ALMS1/CEP250/HEPACAM2/CETN3/CEP131
CC	GO:0043596	nuclear replication fork	32	0.524382901512868	1.83232623749882	0.0025248807837999	0.0228375142359896	0.0181295390605142	3918	tags=69%, list=35%, signal=45%	RPA2/GINS4/PRIM1/TIMELESS/PCNA/MCM3/POLA1/GINS2/POLD1/TONSL/TREX1/POLD3/CDC45/MMS22L/POLA2/MCM10/PRIM2/WDHD1/TIPIN/RPA1/ZMIZ2/BCAS2
CC	GO:0005694	chromosome	1235	0.307906725932741	1.82804022115787	1e-10	8.58170731707317e-09	6.81258023106547e-09	3110	tags=37%, list=28%, signal=30%	SMC1B/STAG3/SYCP2/TLX3/CDKN2A/DMRTA2/SOX30/RNF212/SYCE2/KASH5/PAX1/MAJIN/FOXA1/NKX2-3/RORB/FKBP6/IRX6/TLX2/SPIB/UTY/POU4F1/HMX2/HLF/LHX2/SIM2/GBX1/FOXD3/HOXB13/FOXJ1/NR3C2/IKZF3/SOX14/ISL1/SP9/FOXE3/DBX2/ZNF620/ASCL4/PBX1/ZNF667/SOX2/NKX2-4/ARNT2/MEIOB/FOXG1/ONECUT2/SP5/SHOC1/FAM111B/IRAG2/ZFP3/MEIS1/SIX2/ZNF367/CNTD1/DMC1/ELF3/SOX21/MYCN/CBX7/ZBTB8B/MCM2/E2F1/RHOXF1/ESR1/CENPK/RAD9B/ZNF732/ZNF68…
BP	GO:0002449	lymphocyte mediated immunity	160	0.37655679665007	1.82626379276012	4.90408244061563e-05	0.000905775016656487	0.000719048639655951	3274	tags=54%, list=29%, signal=39%	CR2/FOXJ1/CD19/SUSD4/C8G/FCER2/C5/CD40LG/C7/IL12A/CD8A/CD27/GZMM/SH2D1A/KLRK1/NCR3/SLAMF6/LTA/CRTAM/INPP5D/LGALS9/TBX21/CEACAM1/CD96/GAPT/SASH3/SLA2/TRAF2/CD28/FOXP3/PTPRC/GZMB/ATAD5/CORO1A/CCR6/CD74/AICDA/IL12B/KIR2DL4/CCR2/LAG3/NSD2/NCR1/CD226/KIR3DL1/FUT7/CD1E/IL23A/TREX1/EXO1/PRF1/IL27RA/SH2D1B/GCNT3/WAS/BATF/UNG/CR1/MSH6/EMP2/IL18RAP/KLRD1/CD160/CLU/TNFRSF1B/MSH2/HLA-DQB1/KLRC2/TNFSF4/CLNK/V…
BP	GO:0050864	regulation of B cell activation	71	0.430915626248068	1.82306103814276	0.000537371247019943	0.00656507198833218	0.00521167618409144	1665	tags=38%, list=15%, signal=33%	FOXJ1/CD19/IKZF3/BCL2/TNFRSF13B/MZB1/FCRL3/BLK/BANK1/TNFRSF13C/CD27/TBC1D10C/CD22/INPP5D/TBX21/ID2/SASH3/TLR9/CD28/FOXP3/PTPRC/ATAD5/SYK/CD74/IL7/NFAM1/NSD2
BP	GO:0002455	humoral immune response mediated by circulating immunoglobulin	24	0.561308879964732	1.82248667628386	0.00247145370644377	0.022528004834514	0.0178838353151038	638	tags=33%, list=6%, signal=32%	CR2/FOXJ1/SUSD4/C8G/FCER2/C5/C7/LTA
BP	GO:0007276	gamete generation	395	0.335698997224695	1.82204209252209	1.78884150822305e-07	6.48869984194103e-06	5.15104822796512e-06	2116	tags=28%, list=19%, signal=23%	ZNF541/SYCP2/TCP11/YBX2/TAF7L/SOX30/MEI1/KASH5/SHCBP1L/ZPBP2/FKBP6/TEX15/DDX25/DDX3Y/WFDC2/USP9Y/OCA2/FOXJ1/M1AP/PTN/TDRD5/NEURL1/BCL2/CELF4/ADAM28/PRSS21/MEIOB/NPPC/MNS1/TDRD9/CFAP44/CNTD1/DMC1/IQCG/E2F1/RHOXF1/DPY19L2P2/ASF1B/AMH/TSPAN8/SPIRE2/NPM2/MEIOC/HMGB2/MDK/CNR1/GGT7/BIRC3/FANCL/MCMDC2/BRIP1/MAK/CREB3L4/ADGRG2/SPIN3/SSTR2/NECTIN3/REC8/SLCO4C1/ROPN1B/KIT/SMARCA2/PAQR8/DMRTA1/FANCC/HPGD/FA…
BP	GO:0002381	immunoglobulin production involved in immunoglobulin mediated immune response	43	0.485721401028278	1.82202519890988	0.00193345963144532	0.0187149318108401	0.014856830904337	3208	tags=63%, list=29%, signal=45%	CD40LG/TBX21/GAPT/CD28/FOXP3/PTPRC/ATAD5/CCR6/AICDA/NSD2/TREX1/EXO1/IL27RA/GCNT3/BATF/UNG/MSH6/MSH2/HLA-DQB1/TNFSF4/BTK/KMT5C/MLH1/CD40/HMCES/IL2/RNF168
BP	GO:0097484	dendrite extension	21	0.581798427988553	1.81937533357818	0.00318338274773647	0.0273856532956254	0.0217400749481887	2060	tags=62%, list=18%, signal=51%	SH3GL2/CXCR4/BCL11A/CYFIP2/RIMS2/RNF157/SYT2/SYT17/RIMS1/CDKL3/CPNE5/TMEM108/NEDD4L
BP	GO:0002712	regulation of B cell mediated immunity	35	0.507574884745221	1.81894542222701	0.0025592509084155	0.0230299369691181	0.01828229366508	3172	tags=63%, list=28%, signal=45%	FOXJ1/SUSD4/FCER2/LTA/TBX21/CD28/FOXP3/PTPRC/ATAD5/NSD2/CD226/IL27RA/CR1/MSH2/TNFSF4/BTK/KMT5C/MLH1/PTPN6/CD40/HMCES/IL2
BP	GO:0002889	regulation of immunoglobulin mediated immune response	35	0.507574884745221	1.81894542222701	0.0025592509084155	0.0230299369691181	0.01828229366508	3172	tags=63%, list=28%, signal=45%	FOXJ1/SUSD4/FCER2/LTA/TBX21/CD28/FOXP3/PTPRC/ATAD5/NSD2/CD226/IL27RA/CR1/MSH2/TNFSF4/BTK/KMT5C/MLH1/PTPN6/CD40/HMCES/IL2
BP	GO:0002507	tolerance induction	18	0.601864534293425	1.81831819027663	0.00361569027044069	0.0300042599446829	0.0238188533580297	1390	tags=50%, list=12%, signal=44%	FOXJ1/IDO1/BLK/IRAK3/PDCD1/CD3E/LGALS9/FOXP3/CCR4
BP	GO:0006281	DNA repair	367	0.338687542168297	1.81795850556067	2.07889744849706e-07	7.35135745983608e-06	5.83586816142496e-06	3374	tags=40%, list=30%, signal=29%	KASH5/EYA2/TEX15/MEIOB/DMC1/MCM2/RMI2/RAD9B/TP53/SPIRE2/CDC7/MEIOC/HMGB2/LIG1/RPA2/CHAF1B/GINS4/MCM5/FANCL/MCMDC2/ANKLE1/BRIP1/ESCO2/SLF1/MCM6/TIMELESS/POLQ/CHAF1A/DTL/RFC4/REC8/RFC5/TP73/PCNA/FANCC/MCM3/FANCD2/UHRF1/FIGNL1/BARD1/POLA1/RAD51AP1/GINS2/RNASEH2A/FANCA/TOPBP1/RMI1/CLSPN/MGMT/BRCA2/USP1/HROB/POLE2/POLE/BRCA1/EXO5/XRCC1/RAD54L/MCM7/UBE2T/POLD1/POLH/PARPBP/CDK1/PIF1/CDK2/NSD2/MCM8/PTTG1…
BP	GO:0051276	chromosome organization	803	0.313338022243419	1.81311589013273	1e-10	8.58170731707317e-09	6.81258023106547e-09	3553	tags=38%, list=32%, signal=28%	SMC1B/ZNF541/STAG3/SYCP2/CDKN2A/MEI1/RNF212/SYCE2/KASH5/MAJIN/SHCBP1L/EYA2/FOXA1/TEX15/KDM5D/UTY/MYB/M1AP/CDKN2B-AS1/ISL1/MECOM/TBL1Y/SOX2/MEIOB/L3MBTL4/DMC1/KIF25/CBX7/ZNF711/MCM2/RMI2/ESR1/HLTF/CENPK/TP53/ASF1B/CCNE2/DYDC2/NPM2/DRD1/MEIOC/HMGB2/CENPU/CENPH/RPA2/CHAF1B/NUSAP1/GINS4/MCM5/MCMDC2/PRIM1/BRIP1/JADE1/CENPM/EZH2/IKZF1/ESCO2/SLF1/MCM6/SGO1/POLQ/HMGN5/CHAF1A/RFC4/DDX12P/REC8/MT3/RFC5/CDT…
BP	GO:2000651	positive regulation of sodium ion transmembrane transporter activity	13	0.654036438210323	1.8092696253441	0.00530522380871104	0.0406233514057667	0.0322488090634322	1043	tags=31%, list=9%, signal=28%	WNK3/WNK2/TESC/WNK4
BP	GO:0030449	regulation of complement activation	25	0.554089993098316	1.80102238307256	0.00387188369490737	0.0315059753810549	0.0250109887358187	453	tags=28%, list=4%, signal=27%	CR2/CD19/SUSD4/C8G/C5/CR1L/C7
BP	GO:0006259	DNA metabolic process	595	0.318817541961934	1.80095315883858	4.72753918450743e-09	2.57889094894409e-07	2.04725013889685e-07	3374	tags=40%, list=30%, signal=29%	RNF212/KASH5/EYA2/FKBP6/TEX15/TDRD5/CBS/PARM1/MEIOB/STOX1/NPPC/SHOC1/TDRD9/CNTD1/DMC1/CD40LG/ZNF711/MCM2/RMI2/RAD9B/TP53/CCNE2/APOBEC3B/SPIRE2/CDC7/NPM2/MEIOC/HMGB2/LIG1/RPA2/CHAF1B/APOBEC3H/GINS4/MCM5/FANCL/MCMDC2/ANKLE1/PRIM1/BRIP1/EZH2/TBX21/ESCO2/APOBEC3D/SLF1/MCM6/TIMELESS/TYMS/POLQ/CHAF1A/DTL/RFC4/REC8/RFC5/APOBEC3G/DONSON/CDT1/TP73/PCNA/FANCC/MCM3/ORC1/FANCD2/HELLS/UHRF1/PSMC3IP/CORT/FIGNL…
CC	GO:0042575	DNA polymerase complex	16	0.615224395990497	1.7957697748754	0.0036617022127325	0.0302434254354444	0.0240087146565004	2872	tags=69%, list=26%, signal=51%	PRIM1/MCM3/POLA1/POLE2/POLE/POLD1/DNA2/TERT/POLD3/POLA2/PRIM2
CC	GO:0000776	kinetochore	104	0.394912566050336	1.79576163759041	0.000364818427658543	0.00476852723926036	0.00378549083547187	3160	tags=44%, list=28%, signal=32%	CENPK/CENPU/CENPH/CENPM/SGO1/CBX5/KNTC1/REC8/CDT1/ZWINT/SKA1/CENPW/DSN1/ITGB3BP/SPC24/NEK2/RASSF2/CENPF/CENPS/SPAG5/KIF2C/CENPV/NDC80/NUF2/CENPQ/ERCC6L/AURKB/BUB1B/KAT2B/CENPC/HJURP/KNL1/NSL1/SPDL1/SPC25/KIF18A/SKA3/TTK/MTBP/MIS18BP1/KIF22/SGO2/MAD2L1/CENPI/ZWILCH/CCNB1
BP	GO:0035710	CD4-positive, alpha-beta T cell activation	59	0.440709190797956	1.79533776619691	0.00189637456395415	0.0184068651415814	0.0146122724705313	2214	tags=44%, list=20%, signal=36%	PAX1/NKX2-3/MYB/PLA2G2D/CCL19/IL12A/SLAMF6/LY9/IFNG/LGALS9/TBX21/IRF4/SASH3/JAK3/SPN/FOXP3/RORC/IL12B/FUT7/CDH26/NFKBID/IL23A/BATF/SATB1/CD160/NCKAP1L
CC	GO:0000780	condensed nuclear chromosome, centromeric region	24	0.552641609445105	1.79434533449223	0.00368327131678272	0.0303503281688525	0.0240935792902328	3160	tags=58%, list=28%, signal=42%	SYCP2/CENPK/SGO1/REC8/DSN1/NDC80/NUF2/AURKB/BUB1B/CENPC/KMT5C/MIS18BP1/SGO2/CCNB1
BP	GO:0045619	regulation of lymphocyte differentiation	106	0.392466080348577	1.78878627674075	0.000260798467762694	0.0036269541850713	0.00287925414690372	2718	tags=52%, list=24%, signal=40%	MYB/FOXJ1/IKZF3/CCL19/FCRL3/ZNF683/IL12A/CD27/ZAP70/PCK1/MDK/CD2/CRTAM/INPP5D/IFNG/LGALS9/TBX21/ID2/FANCD2/TESPA1/IRF4/SASH3/TLR9/JAK3/CD28/HLA-DOA/FANCA/FOXP3/CAMK4/PTPRC/SYK/CD74/IL12B/IL7/CCR2/LAG3/TCF7/NFAM1/RHOH/IL15/FOXN1/NFKBID/PRDX2/IL23A/CR1/NCKAP1L/SOX13/CTLA4/VNN1/RUNX3/TNFSF4/FLT3LG/SPINK5/BTK/IRF1
BP	GO:0046651	lymphocyte proliferation	159	0.369591343679983	1.7882674434539	9.89012483395604e-05	0.00162609365552684	0.00129087290934099	2392	tags=43%, list=21%, signal=34%	MS4A1/CR2/FOXJ1/CD19/PLA2G2D/CD79A/IKZF3/BCL2/VCAM1/TNFRSF13B/MZB1/CCL19/IDO1/CD40LG/FCRL3/BLK/TP53/IL12A/TNFRSF13C/ZAP70/CD22/CD6/CRTAM/INPP5D/CD3E/LGALS9/TMIGD2/PLCL2/GNRH1/HELLS/GAPT/SASH3/TLR9/JAK3/CD28/SPN/FOXP3/HLA-DMB/CLECL1/RASAL3/FLT3/PTPRC/ATAD5/SYK/CORO1A/CD74/IL12B/IL7/DOCK2/CCR2/TNFSF8/IL15/PRDX2/IL23A/NCK1/IL27RA/SCGB1A1/SATB1/TNFRSF14/CD180/PIK3CG/DOCK8/TNFRSF1B/NCKAP1L/HLA-DPA1/CT…
BP	GO:0032943	mononuclear cell proliferation	160	0.368093743804456	1.7852188106335	0.000102393677296444	0.00167426491254669	0.00132911361613206	2392	tags=42%, list=21%, signal=34%	MS4A1/CR2/FOXJ1/CD19/PLA2G2D/CD79A/IKZF3/BCL2/VCAM1/TNFRSF13B/MZB1/CCL19/IDO1/CD40LG/FCRL3/BLK/TP53/IL12A/TNFRSF13C/ZAP70/CD22/CD6/CRTAM/INPP5D/CD3E/LGALS9/TMIGD2/PLCL2/GNRH1/HELLS/GAPT/SASH3/TLR9/JAK3/CD28/SPN/FOXP3/HLA-DMB/CLECL1/RASAL3/FLT3/PTPRC/ATAD5/SYK/CORO1A/CD74/IL12B/IL7/DOCK2/CCR2/TNFSF8/IL15/PRDX2/IL23A/NCK1/IL27RA/SCGB1A1/SATB1/TNFRSF14/CD180/PIK3CG/DOCK8/TNFRSF1B/NCKAP1L/HLA-DPA1/CT…
BP	GO:0001708	cell fate specification	58	0.438507927010718	1.78465280563104	0.00255368778563377	0.0230299369691181	0.01828229366508	1420	tags=38%, list=13%, signal=33%	TLX3/DMRTA2/EYA2/FOXA1/POU4F1/ISL1/SOX2/SIX2/LMO4/MESP1/PAX6/TBR1/TBX21/DMRT3/EOMES/POU5F1/NTRK3/NOTCH1/FGF2/TBX6/MNX1/MGA
BP	GO:0002285	lymphocyte activation involved in immune response	117	0.384947703622024	1.78257927524785	0.000373642540164863	0.00486011562872485	0.00385819819175976	3274	tags=52%, list=29%, signal=37%	NKX2-3/MYB/CD19/CCL19/POU2AF1/CD40LG/ZNF683/TP53/SLAMF6/PCK1/MDK/LY9/IFNG/LGALS9/TBX21/CEACAM1/ITGAL/PLCL2/EOMES/GAPT/IRF4/JAK3/CD28/SPN/FOXP3/APBB1IP/HLA-DMB/PTPRC/ATAD5/RORC/CORO1A/CCR6/CD74/AICDA/IL12B/DOCK10/NSD2/NFKBID/IL23A/EXO1/IL27RA/BATF/UNG/MSH6/CD180/MSH2/TNFSF4/ITM2A/KMT5C/RELB/MLH1/IL12RB1/CDH17/CD40/HMCES/IL2/RNF168/ICAM1/IL18R1/LCP1/CD1C
CC	GO:0000228	nuclear chromosome	917	0.305545442828284	1.7797592843422	1e-10	8.58170731707317e-09	6.81258023106547e-09	2756	tags=33%, list=25%, signal=27%	SMC1B/STAG3/SYCP2/TLX3/DMRTA2/SOX30/RNF212/SYCE2/KASH5/PAX1/MAJIN/FOXA1/NKX2-3/RORB/FKBP6/IRX6/TLX2/SPIB/UTY/POU4F1/HMX2/HLF/LHX2/SIM2/GBX1/FOXD3/HOXB13/FOXJ1/NR3C2/IKZF3/SOX14/ISL1/SP9/FOXE3/DBX2/ZNF620/ASCL4/PBX1/ZNF667/SOX2/NKX2-4/ARNT2/FOXG1/ONECUT2/SP5/SHOC1/ZFP3/MEIS1/SIX2/ZNF367/DMC1/ELF3/SOX21/MYCN/CBX7/ZBTB8B/MCM2/E2F1/RHOXF1/ESR1/CENPK/RAD9B/ZNF732/ZNF683/PAX9/MESP1/TP53/PSIP1/ASF1B/PAX…
BP	GO:0072539	T-helper 17 cell differentiation	14	0.627485560026303	1.7788374301737	0.00613860687068031	0.0448570888359059	0.0356097575151122	2019	tags=71%, list=18%, signal=59%	SLAMF6/LY9/TBX21/IRF4/FOXP3/RORC/IL12B/NFKBID/IL23A/BATF
BP	GO:0042110	T cell activation	292	0.337764437116302	1.77444146393945	6.88564273365917e-06	0.000162808184711158	0.000129245123334872	2305	tags=39%, list=21%, signal=32%	PAX1/NKX2-3/MYB/FOXJ1/PLA2G2D/BCL2/VCAM1/CD8B/CCL19/IDO1/CD40LG/ZNF683/TP53/IL12A/CD8A/TNFRSF13C/CD27/KLRK1/ZAP70/SLAMF6/THEMIS/PCK1/SIRPG/MDK/BTLA/GPR18/PDCD1/CD3G/CD6/CCR7/LAX1/LY9/CD2/NLRC3/SIT1/CRTAM/IFNG/WNT1/CD3E/LGALS9/TBX21/ITK/TMIGD2/CEACAM1/ITGAL/CD3D/CD5/TIGIT/HSH2D/KIT/EOMES/GNRH1/FANCD2/GRAP2/TESPA1/IRF4/LAT/SASH3/SLA2/JAK3/LCK/CD28/PAK3/HLA-DOA/SPN/FANCA/FOXP3/APBB1IP/HLA-DMB/CLECL1…
BP	GO:0098534	centriole assembly	32	0.507491719325157	1.77330418278342	0.00480584387240849	0.0375763592557095	0.0298299572290899	3297	tags=66%, list=29%, signal=47%	MDM1/CENPJ/STIL/CEP152/DEUP1/BRCA1/CEP120/WDR62/SASS6/SPICE1/CDK2/PLK4/CCDC78/CCP110/KAT2B/CEP135/CEP63/CEP72/NUP62/CDK5RAP2/ALMS1
BP	GO:0007099	centriole replication	30	0.516850351523392	1.77106757214512	0.00531461614165134	0.040651036726957	0.032270787029455	3297	tags=67%, list=29%, signal=47%	MDM1/CENPJ/STIL/CEP152/DEUP1/BRCA1/CEP120/WDR62/SASS6/SPICE1/CDK2/PLK4/CCP110/KAT2B/CEP135/CEP63/CEP72/NUP62/CDK5RAP2/ALMS1
BP	GO:0030183	B cell differentiation	84	0.404765046152901	1.77007773555918	0.00151130273577546	0.0152957940267507	0.0121425516106543	1648	tags=33%, list=15%, signal=29%	NKX2-3/MS4A1/CR2/CD19/CD79A/IKZF3/BCL2/VCAM1/POU2AF1/CD40LG/FCRL3/TP53/CD79B/CD27/FZD9/INPP5D/PLCL2/KIT/ID2/TLR9/JAK3/FLT3/PTPRC/SYK/AICDA/IL7/DOCK10/NFAM1
MF	GO:0004386	helicase activity	100	0.390725259006206	1.76658163777128	0.000496518175699554	0.00614059473180626	0.00487470531576641	2690	tags=34%, list=24%, signal=26%	DDX25/DDX3Y/TDRD9/MCM2/HLTF/GINS4/MCM5/BRIP1/MCM6/POLQ/RFC4/DDX12P/RFC5/SMARCA2/MCM3/HELLS/GINS2/RAD54L/MCM7/PIF1/MCM8/DNA2/DDX11/SLFN11/EIF4A2/DDX43/ERCC6L/RAD54B/RFC3/MCM4/TTF2/CHTF18/RECQL4/BLM
MF	GO:0043138	3'-5' DNA helicase activity	14	0.622265265532698	1.76403859521507	0.00688472870259634	0.0484963322123828	0.0384987674249816	2690	tags=57%, list=24%, signal=44%	MCM2/GINS4/MCM5/MCM6/GINS2/MCM7/RECQL4/BLM
BP	GO:0070661	leukocyte proliferation	174	0.357384161152519	1.75733519173596	0.000195128902762651	0.00287641886670035	0.00228344239479724	2392	tags=43%, list=21%, signal=34%	MS4A1/CR2/FOXJ1/CD19/PLA2G2D/CD79A/IKZF3/BCL2/VCAM1/TNFRSF13B/MZB1/CCL19/IDO1/CD40LG/FCRL3/BLK/TP53/IL12A/TNFRSF13C/IL34/ZAP70/CD22/CX3CL1/CD6/CRTAM/INPP5D/CD3E/LGALS9/TMIGD2/PLCL2/KIT/GNRH1/HELLS/GAPT/SASH3/TLR9/JAK3/CD28/SPN/FOXP3/HLA-DMB/CLECL1/RASAL3/FLT3/PTPRC/ATAD5/SYK/CORO1A/CD74/IL12B/IL7/DOCK2/CCR2/TNFSF8/IL15/PRDX2/IL23A/NCK1/IL27RA/SCGB1A1/SATB1/ENPP3/TNFRSF14/CD180/PIK3CG/CLU/DOCK8/TN…
BP	GO:0061756	leukocyte adhesion to vascular endothelial cell	22	0.551183016385854	1.75221172087865	0.00555527538970753	0.0415630444723392	0.0329947835149106	2219	tags=55%, list=20%, signal=44%	PODXL2/VCAM1/MDK/SELL/CCL25/SPN/CCL28/CCR2/FUT7/CX3CR1/ITGB7/SELP
BP	GO:0048291	isotype switching to IgG isotypes	12	0.647451922747636	1.74895147696029	0.00674298984656529	0.0476409834842168	0.0378197496467153	3172	tags=83%, list=28%, signal=60%	TBX21/CD28/FOXP3/PTPRC/ATAD5/IL27RA/MSH2/MLH1/CD40/IL2
BP	GO:0002715	regulation of natural killer cell mediated immunity	34	0.490176129242817	1.74285284455624	0.00600659381969794	0.0441215038718313	0.0350258140876134	2615	tags=56%, list=23%, signal=43%	IL12A/SH2D1A/KLRK1/NCR3/SLAMF6/CRTAM/LGALS9/CEACAM1/CD96/IL12B/KIR2DL4/LAG3/NCR1/CD226/SH2D1B/IL18RAP/CD160/CLNK/VAV1
BP	GO:0051304	chromosome separation	68	0.41710336796298	1.74124406836389	0.00154189280720733	0.0155226032679799	0.0123226039121291	4978	tags=69%, list=44%, signal=39%	M1AP/MEIOB/SHOC1/CDT1/CORT/RMI1/FBXO5/ESPL1/TOP2A/PTTG1/USP44/CENPF/CENPS/PTTG3P/GEN1/EME1/PTTG2/NDC80/AURKB/BUB1B/CDC6/SPDL1/NCAPD2/TACC3/TTK/MLH1/NCAPH2/TOP2B/MAD2L1/CCNB1/CDK5RAP2/HFM1/NCAPH/CDC23/NCAPD3/CENPE/FANCM/IK/TOP3A/XRCC3/KLHL22/ANAPC7/SLX4/APC/UBE2C/BUB1/TEX14
BP	GO:0050000	chromosome localization	51	0.444951434753902	1.74074598127682	0.00289608990761061	0.025285092654908	0.0200725468717376	3277	tags=45%, list=29%, signal=32%	MEI1/KASH5/MAJIN/MEIOC/CDT1/SPICE1/CENPF/KIFC1/SPAG5/KIF2C/NDC80/NUF2/CENPQ/AURKB/CENPC/SPDL1/PSRC1/KIF18A/CDCA8/MLH1/KIF22/CCNB1/NUP62
BP	GO:0051303	establishment of chromosome localization	51	0.444951434753902	1.74074598127682	0.00289608990761061	0.025285092654908	0.0200725468717376	3277	tags=45%, list=29%, signal=32%	MEI1/KASH5/MAJIN/MEIOC/CDT1/SPICE1/CENPF/KIFC1/SPAG5/KIF2C/NDC80/NUF2/CENPQ/AURKB/CENPC/SPDL1/PSRC1/KIF18A/CDCA8/MLH1/KIF22/CCNB1/NUP62
BP	GO:0070317	negative regulation of G0 to G1 transition	27	0.519862159833887	1.73655813155278	0.00415567073297116	0.0332419661675937	0.0263891033785958	5299	tags=96%, list=47%, signal=51%	E2F1/CDC7/EZH2/CBX5/RRM2/MGA/BRCA1/RBBP4/TFDP2/RBBP7/FOXO4/SUZ12/RAD51/RBBP8/PHC1/PHC3/APAF1/EPC1/EHMT1/PCGF6/L3MBTL2/UXT/EHMT2/RYBP/E2F6/CHEK1
BP	GO:0002460	adaptive immune response based on somatic recombination of immune receptors built from immunoglobulin superfamily domains	150	0.359417338492571	1.73006898848181	0.000296279282765709	0.0040562593634675	0.00322005765643584	3274	tags=53%, list=29%, signal=38%	CR2/FOXJ1/CD19/SUSD4/C8G/FCER2/CCL19/C5/CD40LG/C7/IL12A/CD8A/TNFRSF13C/CD27/GZMM/SLAMF6/LTA/LY9/INPP5D/TBX21/CEACAM1/GAPT/IRF4/SASH3/SLA2/TRAF2/JAK3/CD28/SPN/FOXP3/PTPRC/CXCL13/ATAD5/RORC/CCR6/CD74/AICDA/IL12B/CCR2/NSD2/CD226/FUT7/CD1E/NFKBID/IL23A/TREX1/EXO1/PRF1/IL27RA/GCNT3/WAS/BATF/UNG/CR1/MSH6/EMP2/IL18RAP/CLU/TNFRSF1B/MSH2/HLA-DQB1/TNFSF4/BTK/KMT5C/CD4/AIRE/RELB/MLH1/SCART1/IL12RB1/PTPN6/CD…
BP	GO:0010948	negative regulation of cell cycle process	215	0.342428144843186	1.7272243886488	0.000119527769597475	0.00190297944492631	0.00151067843118314	3044	tags=39%, list=27%, signal=29%	CDKN2A/CDKN2C/FOXE3/BCL2/KIF25/E2F1/FBXO43/TP53/CDC7/E2F8/FZD9/RPA2/CDC25C/MDM1/JADE1/E2F7/EZH2/CDKN2B/CBX5/RRM2/HMGN5/DTL/DONSON/PIDD1/NUPR2/CDT1/PCNA/ORC1/ATF5/TOPBP1/CLSPN/MGA/BRCA1/NEK2/DMRT1/BMP7/FBXO5/ESPL1/EVI2B/RBBP4/CDK1/CDK2/PTTG1/USP44/CENPF/SETMAR/PTTG3P/FAM107A/GEN1/TFDP2/TICRR/GFI1B/CASP2/WEE1/SLFN11/CCNF/MDM2/PTTG2/NDC80/AURKB/CDC14B/CCP110/CDKN1B/BUB1B/KAT2B/RBL1/CDC6/RBBP7/MUC1/S…
MF	GO:0003677	DNA binding	1459	0.287526806586908	1.72640195564325	1e-10	8.58170731707317e-09	6.81258023106547e-09	3411	tags=39%, list=30%, signal=31%	SMC1B/SYCP2/TLX3/YBX2/DMRTA2/SOX30/PAX1/MAJIN/FOXA1/NKX2-3/RORB/IRX6/TLX2/ZMAT1/KDM5D/SPIB/UTY/POU4F1/HMX2/HLF/DDX3Y/LHX2/SIM2/GBX1/FOXD3/CR2/MYB/HOXB13/LTF/FOXJ1/ZFY/NR3C2/SALL3/INSM1/IKZF3/SOX14/ISL1/SP9/FOXE3/ZNF879/BCL2/DBX2/ZNF620/ASCL4/PBX1/MECOM/ZNF667/SOX2/JCHAIN/NKX2-4/ARNT2/ZNF214/MEIOB/FOXG1/ONECUT2/STOX1/SP5/TCEA3/SHOC1/POU2AF1/ZFP3/MEIS1/SIX2/ZNF367/DMC1/ELF3/SOX21/MYCN/ZBTB8B/ZNF711…
BP	GO:0001776	leukocyte homeostasis	49	0.446556968228007	1.72599438240422	0.00479960539935684	0.0375693250225518	0.0298243731097556	2214	tags=49%, list=20%, signal=40%	NKX2-3/BCL2/TNFRSF13B/TNFRSF17/TNFRSF13C/SIT1/LGALS9/GPR174/GAPT/LAT/JAK3/CACNA1F/FOXP3/FLT3/PMAIP1/CORO1A/CD74/CCR2/DOCK10/FOXN1/FAS/MERTK/BCL2L11/NCKAP1L
BP	GO:0046634	regulation of alpha-beta T cell activation	58	0.4236848045955	1.72432521432187	0.00466295418407791	0.0367077052357447	0.0291403770575226	3172	tags=57%, list=28%, signal=41%	MYB/CCL19/ZNF683/IL12A/ZAP70/CRTAM/IFNG/CD3E/LGALS9/TBX21/IRF4/SASH3/JAK3/CD28/FOXP3/RASAL3/PTPRC/SYK/IL12B/CCR2/NFKBID/ADORA2A/IL23A/TNFRSF14/CD160/NCKAP1L/RUNX3/TNFSF4/IRF1/PTPN22/IL12RB1/EBI3/IL2
BP	GO:0002292	T cell differentiation involved in immune response	40	0.470018368383325	1.7232636931416	0.00398266638981595	0.0321031195706012	0.0254850310854925	2019	tags=45%, list=18%, signal=37%	MYB/CCL19/SLAMF6/PCK1/LY9/IFNG/LGALS9/TBX21/EOMES/IRF4/JAK3/SPN/FOXP3/RORC/IL12B/NFKBID/IL23A/BATF
BP	GO:0048285	organelle fission	328	0.324425862839955	1.72186336599622	6.8054124073041e-06	0.000161789483480402	0.000128436428327037	3311	tags=42%, list=29%, signal=30%	STAG3/SYCP2/MEI1/RNF212/SYCE2/KASH5/MAJIN/SHCBP1L/TEX15/M1AP/MEIOB/SHOC1/TDRD9/CNTD1/DMC1/KIF25/ZNF711/CENPK/FBXO43/CCNE2/SPIRE2/NPM2/MEIOC/CDC25C/NUSAP1/MCMDC2/BRIP1/SLF1/SGO1/CUL9/KNTC1/REC8/CDT1/SMC4/ZWINT/FANCD2/PSMC3IP/CORT/FIGNL1/SYCE1/CD28/FANCA/L3MBTL1/BTC/RMI1/BRCA2/PRKCB/TDRKH/DSN1/MND1/NEK2/RAD54L/DMRT1/BMP7/FBXO5/ESPL1/SMC2/CDK1/TOP2A/SPICE1/PTTG1/USP44/CENPF/CENPS/PTTG3P/GEN1/EME1/AS…
CC	GO:0000784	nuclear chromosome, telomeric region	74	0.402255357916504	1.71883556022203	0.00195282994299015	0.0187989935825194	0.0149235632622201	3053	tags=39%, list=27%, signal=29%	MAJIN/MCM2/RPA2/MCM5/MCM6/CBX5/PCNA/MCM3/ORC1/BRCA2/ZGRF1/XRCC1/MCM7/POLD1/CDK1/PIF1/DNA2/TERT/THOC3/FEN1/MSH2/DCLRE1C/MCM4/H4C14/DCLRE1B/TNKS/DCLRE1A/RAD51/H3-3A
BP	GO:0022402	cell cycle process	919	0.294025080856634	1.71362169283323	5.65260081329357e-10	4.14347415866113e-08	3.28929303905142e-08	3105	tags=36%, list=28%, signal=28%	SMC1B/STAG3/SYCP2/CDKN2A/MEI1/RNF212/SYCE2/KASH5/MAJIN/SHCBP1L/TEX15/POU4F1/CDKN2C/UBD/M1AP/INSM1/FOXE3/BCL2/TCIM/PBX1/CCNI2/SEPTIN3/SOX2/GOLGA2P5/MEIOB/STOX1/CXCR5/SHOC1/TDRD9/DHFR/CNTD1/DMC1/KIF25/PHGDH/ZNF711/MCM2/RMI2/E2F1/CENPK/RAD9B/FBXO43/PKIA/TP53/CCNE2/IL12A/PAX6/SPIRE2/NUGGC/CDC7/NPM2/E2F8/CEP70/MEIOC/FZD9/PARD6A/LIG1/CENPH/RPA2/SEPTIN1/STK33/CDC25C/NUSAP1/STMN1/MCM5/MLF1/MCMDC2/PRIM1/M…
BP	GO:0002637	regulation of immunoglobulin production	40	0.467152885229161	1.71275775674625	0.00466344869699527	0.0367077052357447	0.0291403770575226	3172	tags=57%, list=28%, signal=41%	ZPBP2/MZB1/CD40LG/FCRL3/CD22/TBX21/SASH3/TLR9/TRAF2/CD28/FOXP3/PTPRC/ATAD5/NSD2/TREX1/IL27RA/MSH2/TNFSF4/KMT5C/MLH1/CD40/HMCES/IL2
BP	GO:0050778	positive regulation of immune response	363	0.319236329240434	1.71081501935391	2.40491866419275e-06	6.58498546300558e-05	5.2274844771128e-05	2403	tags=35%, list=21%, signal=28%	MUC4/BTNL9/HMSD/MS4A1/COCH/CR2/MYB/CD19/SUSD4/CD79A/C8G/BCL2/SKAP1/MUC20/FCER2/CCL19/IDO1/C5/TRAT1/FCRL3/CR1L/BLK/C7/UBASH3A/PVRIG/IL12A/TNFRSF13C/CD79B/GCSAM/SH2D1A/KLRK1/FYB2/MUC2/ZAP70/NCR3/SLAMF6/THEMIS/PCK1/HMGB2/LTA/CNR1/CD22/STAP1/MUC16/CD3G/CCR7/LAX1/MUC21/CRTAM/INPP5D/PYHIN1/IFNG/MUC13/CD3E/CYFIP2/LGALS9/TBX21/ITK/CEACAM1/CD3D/PLCL2/LIME1/CD247/GRAP2/TESPA1/LAT/SASH3/SLA2/TRAF2/CACNA1F/L…
BP	GO:0051249	regulation of lymphocyte activation	256	0.328602403774318	1.69820332552231	3.20198756541821e-05	0.000619021607083735	0.00049140971687896	2344	tags=39%, list=21%, signal=32%	MYB/FOXJ1/CD19/PLA2G2D/IKZF3/BCL2/VCAM1/TNFRSF13B/MZB1/CCL19/IDO1/CD40LG/FCRL3/ZNF683/BLK/IL12A/BANK1/TNFRSF13C/CD27/KLRK1/ZAP70/PCK1/SIRPG/MDK/TBC1D10C/BTLA/CD22/PDCD1/CD6/CCR7/LAX1/CD2/SIT1/CRTAM/INPP5D/IFNG/CD3E/LGALS9/TBX21/TMIGD2/CEACAM1/CD5/TIGIT/GNRH1/ID2/FANCD2/GRAP2/TESPA1/IRF4/LAT/SASH3/TLR9/JAK3/LCK/CD28/PAK3/HLA-DOA/SPN/FANCA/FOXP3/HLA-DMB/CLECL1/CAMK4/RASAL3/PTPRC/ATAD5/RIPOR2/SYK/CO…
BP	GO:0050863	regulation of T cell activation	197	0.338979320540253	1.69640078093684	0.000245931959618668	0.00344745657337962	0.00273676013775691	2344	tags=42%, list=21%, signal=34%	MYB/FOXJ1/PLA2G2D/VCAM1/CCL19/IDO1/CD40LG/ZNF683/IL12A/TNFRSF13C/CD27/KLRK1/ZAP70/PCK1/SIRPG/MDK/BTLA/PDCD1/CD6/CCR7/LAX1/CD2/SIT1/CRTAM/IFNG/CD3E/LGALS9/TBX21/TMIGD2/CEACAM1/CD5/TIGIT/GNRH1/FANCD2/GRAP2/TESPA1/IRF4/LAT/SASH3/JAK3/LCK/CD28/PAK3/HLA-DOA/SPN/FANCA/FOXP3/HLA-DMB/CLECL1/CAMK4/RASAL3/PTPRC/RIPOR2/SYK/CORO1A/CD74/IL12B/IL7/CCR2/LAG3/TCF7/TNFSF8/RHOH/IL15/FOXN1/NFKBID/ADORA2A/PRDX2/IL23…
BP	GO:0006323	DNA packaging	142	0.354746186517643	1.69627702537749	0.000520771101431833	0.00637333259265358	0.00505946404631348	3249	tags=44%, list=29%, signal=31%	CDKN2A/M1AP/MCM2/CENPK/TP53/ASF1B/HMGB2/CENPU/CENPH/CHAF1B/NUSAP1/CENPM/CHAF1A/SMC4/HELLS/OIP5/H2BC11/MIS18A/CENPW/SUV39H1/ITGB3BP/TSPYL2/AICDA/SMC2/NASP/RBBP4/CDK1/TOP2A/DNMT1/CENPS/NCAPG2/TSPY26P/H2BC17/H3C14/TSSK6/CENPV/FAM172A/CENPQ/EZH1/DNMT3A/CENPC/H4C14/KAT6A/RBBP7/PHF8/HJURP/KNL1/DFFB/MCPH1/H1-10/NCAPD2/TASOR/SYCP1/NCAPH2/CENPL/MIS18BP1/H3-3A/CENPI/HP1BP3/CCNB1/H1-2/H3C2
BP	GO:0043370	regulation of CD4-positive, alpha-beta T cell differentiation	26	0.510568219983445	1.68646037615368	0.00694473973181771	0.0487725883161689	0.0387180730714955	2557	tags=58%, list=23%, signal=45%	MYB/CCL19/IFNG/LGALS9/TBX21/IRF4/SASH3/JAK3/FOXP3/IL12B/NFKBID/IL23A/NCKAP1L/RUNX3/TNFSF4
MF	GO:0003690	double-stranded DNA binding	976	0.287500201145448	1.68483339306047	4.45443933471459e-10	3.29956732614595e-08	2.61935839881776e-08	3551	tags=43%, list=32%, signal=32%	TLX3/DMRTA2/SOX30/PAX1/FOXA1/NKX2-3/RORB/TLX2/SPIB/UTY/POU4F1/HMX2/HLF/LHX2/SIM2/GBX1/FOXD3/MYB/HOXB13/FOXJ1/NR3C2/SALL3/INSM1/IKZF3/SOX14/ISL1/SP9/ZNF879/ZNF620/ASCL4/PBX1/MECOM/ZNF667/SOX2/NKX2-4/ARNT2/ZNF214/FOXG1/ONECUT2/STOX1/SP5/POU2AF1/ZFP3/MEIS1/SIX2/ZNF367/DMC1/ELF3/SOX21/MYCN/ZBTB8B/MCM2/LMO4/E2F1/RHOXF1/ESR1/HLTF/ZNF732/ZNF683/PAX9/MESP1/TP53/PSIP1/PAX6/PER3/E2F2/HNF4G/ZNF396/ZNF420/ZN…
BP	GO:0002312	B cell activation involved in immune response	58	0.412490665398797	1.67876696852183	0.00694473973181771	0.0487725883161689	0.0387180730714955	3208	tags=53%, list=29%, signal=38%	NKX2-3/CD19/POU2AF1/CD40LG/TBX21/PLCL2/GAPT/CD28/FOXP3/PTPRC/ATAD5/CCR6/AICDA/DOCK10/NSD2/EXO1/IL27RA/BATF/UNG/MSH6/CD180/MSH2/TNFSF4/ITM2A/KMT5C/MLH1/CDH17/CD40/HMCES/IL2/RNF168
BP	GO:0050776	regulation of immune response	495	0.30191661582564	1.67654059362372	1.33041920773222e-06	3.90089998533819e-05	3.09672576115566e-05	2214	tags=31%, list=20%, signal=26%	MUC4/BTNL9/HMSD/MS4A1/COCH/CR2/MYB/FOXJ1/CD19/PLA2G2D/SUSD4/CD79A/C8G/ICAM4/BCL2/VCAM1/SKAP1/CD8B/MUC20/FCER2/CCL19/IDO1/C5/TRAT1/CD40LG/KLRB1/FCRL3/CR1L/ZNF683/BLK/C7/UBASH3A/PVRIG/IL12A/CD8A/TNFRSF13C/CD79B/GCSAM/SH2D1A/KLRK1/FYB2/MUC2/ZAP70/NCR3/SLAMF6/THEMIS/PCK1/HMGB2/BTLA/LTA/CNR1/CD22/IRAK3/STAP1/PDCD1/MUC16/CD3G/BIRC3/SELL/CCR7/LAX1/MUC21/NLRC3/CRTAM/INPP5D/PYHIN1/IFNG/MUC13/CD3E/CYFIP2/L…
MF	GO:0001216	DNA-binding transcription activator activity	294	0.318868095389589	1.67514191410359	2.73555149683549e-05	0.000540732468630093	0.000429259958418271	2433	tags=33%, list=22%, signal=27%	TLX3/SOX30/PAX1/FOXA1/RORB/IRX6/TLX2/SPIB/POU4F1/HLF/LHX2/GBX1/MYB/FOXJ1/IKZF3/ISL1/PBX1/MECOM/SOX2/ARNT2/ONECUT2/MEIS1/SIX2/ELF3/SOX21/MYCN/E2F1/ESR1/HLTF/PAX9/MESP1/TP53/PAX6/E2F2/HNF4G/MESP2/ZNF300/KLF15/ALX1/PITX1/PRDM15/CREB3L4/EAF2/ZNF345/EHF/EBF4/DBP/ZNF606/SPIC/TP73/SALL2/POU5F1/SOX8/IRF4/NOTCH1/AKNA/ATF5/NR4A2/ZNF717/SIX4/BHLHA15/PAX5/OTX1/DMRT1/MACC1/ZFP62/TCF7/SREBF1/MEF2B/RAX/ESRRB/TX…
BP	GO:0046635	positive regulation of alpha-beta T cell activation	40	0.456384304422513	1.6732760990515	0.00691004020517941	0.0486259529238475	0.0386016667040917	3081	tags=60%, list=27%, signal=44%	MYB/CCL19/IL12A/ZAP70/IFNG/CD3E/LGALS9/SASH3/CD28/FOXP3/RASAL3/PTPRC/SYK/IL12B/CCR2/NFKBID/IL23A/CD160/NCKAP1L/RUNX3/TNFSF4/PTPN22/IL12RB1/EBI3
MF	GO:0140375	immune receptor activity	86	0.380436523502387	1.67320854022008	0.00222504237436885	0.0209047038563866	0.0165951793700731	2842	tags=53%, list=25%, signal=40%	IL17REL/IL17RB/CR2/CXCR5/CXCR3/KLRK1/IL2RG/LIFR/CXCR4/CCR7/IL21R/CXCR6/KLRF1/CCR5/HLA-DOA/IL20RA/IL2RB/CCR10/FLT3/CCR4/CD200R1/CCR6/HLA-DQA2/CD74/IL12B/KIR2DL4/CCR2/KIR3DL1/HLA-DQB2/CX3CR1/IL9R/IL27RA/CR1/IL18RAP/CSF2RB/CD160/GFRA3/HLA-DPA1/IL22RA2/HLA-DRA/HLA-DQB1/IL10RA/IL17RD/CD4/IL5RA/IL11RA
BP	GO:0002521	leukocyte differentiation	318	0.316021319225063	1.67184475305446	2.05404399748245e-05	0.000418965437979247	0.000332595316388692	2672	tags=39%, list=24%, signal=30%	PAX1/NKX2-3/POU4F1/MS4A1/UBD/CR2/MYB/LTF/FOXJ1/CD19/PLA2G2D/CD79A/IKZF3/BCL2/VCAM1/CCL19/POU2AF1/CD40LG/FCRL3/ZNF683/BLK/TP53/IL12A/CD8A/CD79B/CD27/IL34/ZAP70/SLAMF6/THEMIS/PCK1/FZD9/MDK/GPR18/CD3G/TNFRSF11A/CCR7/LY9/CD2/CRTAM/INPP5D/IFNG/WNT1/CD3E/LGALS9/TBX21/IKZF1/ITK/CEACAM1/CD3D/TESC/PLCL2/KIT/EOMES/ID2/FANCD2/TESPA1/IRF4/SASH3/TLR9/JAK3/IL17A/LCK/CD28/HLA-DOA/TF/SPN/FANCA/FOXP3/CAMK4/FLT3/P…
BP	GO:0070665	positive regulation of leukocyte proliferation	82	0.381571329843227	1.67045155090441	0.00493582098808346	0.0383370555111957	0.030433835231508	3081	tags=56%, list=27%, signal=41%	BCL2/VCAM1/CCL19/CD40LG/FCRL3/IL12A/TNFRSF13C/IL34/ZAP70/CD6/CD3E/LGALS9/TMIGD2/SASH3/TLR9/JAK3/CD28/FOXP3/HLA-DMB/CLECL1/RASAL3/PTPRC/ATAD5/SYK/CORO1A/CD74/IL12B/IL7/CCR2/IL15/IL23A/NCK1/IL27RA/NCKAP1L/HLA-DPA1/ICOSLG/HLA-DPB1/TNFSF4/FLT3LG/KITLG/CD4/IL5RA/PTPN22/IL12RB1/CD40/EBI3
BP	GO:0000018	regulation of DNA recombination	70	0.393860314472505	1.66763537322748	0.00484357521632862	0.0377784797050355	0.0299904103564801	3336	tags=50%, list=30%, signal=35%	TEX15/ZNF711/RMI2/RPA2/TBX21/TIMELESS/POLQ/FIGNL1/RAD51AP1/CD28/FOXP3/PTPRC/ATAD5/PARPBP/NSD2/USP51/IL27RA/WAS/MSH6/MSH2/FANCB/TNFSF4/BLM/KMT5C/MRNIP/H1-10/MLH1/RAD51/CD40/HMCES/IL2/H1-2/MSH3/PARP1/H1-5
BP	GO:0032088	negative regulation of NF-kappaB transcription factor activity	45	0.439368713935754	1.66189331937778	0.00420235065891326	0.0335663355127953	0.0266466036762682	1991	tags=31%, list=18%, signal=26%	CDKN2A/FOXJ1/PYDC1/NWD1/IRAK3/NLRC3/CD200/TLR9/FOXP3/TRAIP/BMP7/NFKBID/PRDX2/CYP1B1
MF	GO:0043565	sequence-specific DNA binding	993	0.282884371855192	1.66055852304671	7.64899709466549e-09	3.90043424312761e-07	3.09635603214262e-07	3607	tags=43%, list=32%, signal=32%	TLX3/DMRTA2/SOX30/PAX1/FOXA1/NKX2-3/RORB/IRX6/TLX2/SPIB/UTY/POU4F1/HMX2/HLF/LHX2/SIM2/GBX1/FOXD3/MYB/HOXB13/FOXJ1/ZFY/NR3C2/SALL3/INSM1/IKZF3/SOX14/ISL1/SP9/FOXE3/ZNF879/BCL2/ZNF620/ASCL4/PBX1/MECOM/ZNF667/SOX2/NKX2-4/ARNT2/ZNF214/FOXG1/ONECUT2/STOX1/SP5/POU2AF1/ZFP3/MEIS1/SIX2/ZNF367/ELF3/SOX21/MYCN/ZBTB8B/ZNF711/MCM2/LMO4/E2F1/RHOXF1/ESR1/HLTF/ZNF732/ZNF683/PAX9/MESP1/TP53/PAX6/PER3/E2F2/HNF4G/…
MF	GO:0001228	DNA-binding transcription activator activity, RNA polymerase II-specific	292	0.314345120158224	1.65140836009244	0.000136506130944577	0.00214418223985934	0.00170215704164208	2433	tags=33%, list=22%, signal=26%	TLX3/SOX30/PAX1/FOXA1/RORB/IRX6/TLX2/SPIB/POU4F1/HLF/LHX2/GBX1/MYB/FOXJ1/IKZF3/ISL1/PBX1/MECOM/SOX2/ARNT2/ONECUT2/MEIS1/SIX2/ELF3/SOX21/MYCN/ESR1/HLTF/PAX9/MESP1/TP53/PAX6/E2F2/HNF4G/MESP2/ZNF300/KLF15/ALX1/PITX1/PRDM15/CREB3L4/EAF2/ZNF345/EHF/EBF4/DBP/ZNF606/SPIC/TP73/SALL2/POU5F1/SOX8/IRF4/NOTCH1/AKNA/ATF5/NR4A2/ZNF717/SIX4/BHLHA15/PAX5/OTX1/DMRT1/MACC1/ZFP62/TCF7/SREBF1/MEF2B/RAX/ESRRB/TXK/FEZ…
BP	GO:0031570	DNA integrity checkpoint	117	0.355727964901553	1.64727128358773	0.00229530307642218	0.0214116286511539	0.0169976011385943	4047	tags=55%, list=36%, signal=35%	E2F1/RAD9B/WDR76/TP53/E2F8/RPA2/STK33/CDC25C/BRIP1/E2F7/TIMELESS/DTL/DONSON/PIDD1/CDT1/PCNA/ORC1/FANCD2/TOPBP1/CLSPN/BRCA1/CDK1/TOP2A/CDK2/DNA2/SETMAR/TFDP2/TICRR/EME1/TREX1/CASP2/XPC/NEK11/MDM2/CDC45/MSH2/CDC14B/CDKN1B/CDC6/CEP63/MUC1/BLM/FOXO4/MRNIP/GTSE1/CHEK2/RAD1/TOP2B/CCNB1/RHNO1/TIPIN/FBXO4/CNOT10/MDM4/RNASEH2B/CDK5RAP3/CCAR2/CNOT6L/RAD17/CNOT8/BTG2/MDC1/DOT1L/NOP53
MF	GO:1990837	sequence-specific double-stranded DNA binding	924	0.281914047869227	1.64289566075981	7.47434901235202e-09	3.83919664233001e-07	3.04774262071088e-07	3411	tags=41%, list=30%, signal=31%	TLX3/DMRTA2/SOX30/PAX1/FOXA1/NKX2-3/RORB/TLX2/SPIB/UTY/POU4F1/HMX2/HLF/LHX2/SIM2/GBX1/FOXD3/MYB/HOXB13/FOXJ1/NR3C2/SALL3/INSM1/IKZF3/SOX14/ISL1/SP9/ZNF879/ZNF620/ASCL4/PBX1/MECOM/ZNF667/SOX2/NKX2-4/ARNT2/ZNF214/FOXG1/ONECUT2/STOX1/SP5/POU2AF1/ZFP3/MEIS1/SIX2/ZNF367/ELF3/SOX21/MYCN/ZBTB8B/MCM2/LMO4/E2F1/RHOXF1/ESR1/HLTF/ZNF732/ZNF683/PAX9/MESP1/TP53/PAX6/PER3/E2F2/HNF4G/ZNF396/ZNF420/ZNF157/ZBTB7C…
MF	GO:0035064	methylated histone binding	44	0.435230749492702	1.6383800924032	0.00665685676458362	0.0471745227113544	0.037449450203684	4727	tags=70%, list=42%, signal=41%	SPIN3/CBX5/UHRF1/L3MBTL1/ING4/NCAPG2/PHF19/ING3/MSH6/SPIN4/KDM8/PHF8/SGF29/ING1/SUZ12/CXXC1/PHF1/ING5/FMR1/MBTD1/MTF2/FAM156A/THAP7/NCAPD3/MSL3/L3MBTL2/ING2/PHF2/SPIN2B/PHF13/CHD1
MF	GO:0140034	methylation-dependent protein binding	44	0.435230749492702	1.6383800924032	0.00665685676458362	0.0471745227113544	0.037449450203684	4727	tags=70%, list=42%, signal=41%	SPIN3/CBX5/UHRF1/L3MBTL1/ING4/NCAPG2/PHF19/ING3/MSH6/SPIN4/KDM8/PHF8/SGF29/ING1/SUZ12/CXXC1/PHF1/ING5/FMR1/MBTD1/MTF2/FAM156A/THAP7/NCAPD3/MSL3/L3MBTL2/ING2/PHF2/SPIN2B/PHF13/CHD1
MF	GO:0000976	transcription regulatory region sequence-specific DNA binding	860	0.281335276144414	1.6315815978363	1.52511700343761e-08	7.35085503643183e-07	5.83546931308104e-07	3607	tags=43%, list=32%, signal=32%	TLX3/DMRTA2/PAX1/FOXA1/NKX2-3/RORB/TLX2/SPIB/UTY/POU4F1/HLF/LHX2/SIM2/GBX1/FOXD3/MYB/FOXJ1/NR3C2/SALL3/INSM1/IKZF3/SOX14/ISL1/SP9/ZNF879/ZNF620/ASCL4/PBX1/MECOM/ZNF667/SOX2/NKX2-4/ARNT2/ZNF214/ONECUT2/STOX1/SP5/POU2AF1/ZFP3/MEIS1/SIX2/ZNF367/ELF3/SOX21/MYCN/ZBTB8B/LMO4/E2F1/RHOXF1/ESR1/HLTF/ZNF732/ZNF683/PAX9/MESP1/TP53/PAX6/PER3/E2F2/HNF4G/ZNF396/ZNF420/ZNF157/ZBTB7C/E2F8/MESP2/ZNF280B/ZNF471/HM…
MF	GO:0001067	regulatory region nucleic acid binding	861	0.280970370719468	1.630045751933	2.07650815738639e-08	9.48856357371948e-07	7.53248721206394e-07	3607	tags=43%, list=32%, signal=32%	TLX3/DMRTA2/PAX1/FOXA1/NKX2-3/RORB/TLX2/SPIB/UTY/POU4F1/HLF/LHX2/SIM2/GBX1/FOXD3/MYB/FOXJ1/NR3C2/SALL3/INSM1/IKZF3/SOX14/ISL1/SP9/ZNF879/ZNF620/ASCL4/PBX1/MECOM/ZNF667/SOX2/NKX2-4/ARNT2/ZNF214/ONECUT2/STOX1/SP5/POU2AF1/ZFP3/MEIS1/SIX2/ZNF367/ELF3/SOX21/MYCN/ZBTB8B/LMO4/E2F1/RHOXF1/ESR1/HLTF/ZNF732/ZNF683/PAX9/MESP1/TP53/PAX6/PER3/E2F2/HNF4G/ZNF396/ZNF420/ZNF157/ZBTB7C/E2F8/MESP2/ZNF280B/ZNF471/HM…
MF	GO:0000977	RNA polymerase II transcription regulatory region sequence-specific DNA binding	808	0.281488084126291	1.62790656396677	1.24929592363623e-07	4.7927196215628e-06	3.80469593526455e-06	3568	tags=43%, list=32%, signal=32%	TLX3/DMRTA2/PAX1/FOXA1/NKX2-3/RORB/TLX2/SPIB/UTY/POU4F1/HLF/LHX2/SIM2/GBX1/FOXD3/MYB/FOXJ1/NR3C2/INSM1/IKZF3/SOX14/ISL1/SP9/ZNF879/ZNF620/ASCL4/PBX1/MECOM/ZNF667/SOX2/NKX2-4/ARNT2/ZNF214/ONECUT2/STOX1/SP5/POU2AF1/ZFP3/MEIS1/SIX2/ZNF367/ELF3/SOX21/MYCN/ZBTB8B/RHOXF1/ESR1/HLTF/ZNF732/ZNF683/PAX9/MESP1/TP53/PAX6/E2F2/HNF4G/ZNF396/ZNF420/ZNF157/ZBTB7C/E2F8/MESP2/ZNF280B/ZNF471/IKZF2/CIART/ZNF300/TBR1…
BP	GO:0007093	mitotic cell cycle checkpoint	120	0.349600328083026	1.62787770353092	0.0018458813206133	0.0180409261849386	0.014321772176162	3461	tags=49%, list=31%, signal=34%	E2F1/RAD9B/TP53/E2F8/RPA2/STK33/CDC25C/E2F7/CDKN2B/KNTC1/DONSON/PIDD1/CDT1/PCNA/ORC1/ZWINT/FANCD2/TOPBP1/CLSPN/BRCA1/CDK1/TOP2A/CDK2/USP44/CENPF/SETMAR/GEN1/TFDP2/TICRR/EME1/CASP2/XPC/WEE1/NEK11/MDM2/NDC80/MSH2/AURKB/CDKN1B/BUB1B/CDC6/DCLRE1B/MUC1/SPDL1/BLM/FOXO4/MRNIP/GTSE1/CHEK2/TTK/TOP2B/MAD2L1/ZWILCH/CCNB1/CDK5RAP2/TIPIN/CNOT10/MDM4/CHFR
BP	GO:0006974	cellular response to DNA damage stimulus	561	0.288824684172267	1.62645021820469	3.25970186502211e-06	8.59120675062195e-05	6.82012134739695e-05	3861	tags=42%, list=34%, signal=29%	KASH5/EYA2/TEX15/BCL2/MEIOB/DMC1/MCM2/RMI2/E2F1/RAD9B/BLK/WDR76/TP53/SPIRE2/CDC7/E2F8/MEIOC/HMGB2/LIG1/RPA2/STK33/CHAF1B/CDC25C/GINS4/SPATA18/MCM5/MACROD2/FANCL/MCMDC2/ANKLE1/BRIP1/PYHIN1/E2F7/WNT1/ESCO2/SLF1/MCM6/TIMELESS/CBX5/POLQ/CHAF1A/CDK3/DTL/RFC4/REC8/RFC5/DONSON/PIDD1/NUPR2/TP73/PCNA/MAP2K6/FANCC/MCM3/FANCD2/UHRF1/FIGNL1/BARD1/POLA1/RAD51AP1/GINS2/RNASEH2A/FANCA/TOPBP1/RMI1/CLSPN/MGMT/BRC…
BP	GO:0071824	protein-DNA complex subunit organization	159	0.335891278063546	1.62520970085612	0.00102127150822776	0.0110056471721267	0.00873682259073863	3336	tags=39%, list=30%, signal=28%	TAF7L/DMC1/MCM2/ESR1/CENPK/TP53/ASF1B/HMGB2/CENPU/CENPH/RPA2/CHAF1B/MCM5/MCMDC2/CENPM/MCM6/CHAF1A/CDT1/MCM3/HELLS/OIP5/H2BC11/MIS18A/CENPW/ITGB3BP/TSPYL2/MCM7/NASP/RBBP4/DDB2/CENPF/CENPS/RAD51C/GMNN/TSPY26P/XPC/H2BC17/H3C14/CENPV/CENPQ/CDC45/MCM4/CENPC/H4C14/KAT6A/RBBP7/HJURP/KNL1/PTMA/H1-10/POGZ/CENPL/RAD51/MIS18BP1/H3-3A/CENPI/HP1BP3/H1-2/BDP1/H3C2/PARP1/H1-5
BP	GO:0019953	sexual reproduction	477	0.293894832329774	1.62512415483247	7.4411959637431e-06	0.000173389721843908	0.000137645266572271	2122	tags=26%, list=19%, signal=22%	ZNF541/SYCP2/TCP11/YBX2/TAF7L/SOX30/MEI1/CLGN/KASH5/SHCBP1L/ZPBP2/FKBP6/TEX15/DDX25/DDX3Y/WFDC2/USP9Y/OCA2/FOXJ1/M1AP/PTN/TDRD5/NEURL1/BCL2/CELF4/ADAM28/PRSS21/MEIOB/NPPC/MNS1/TDRD9/IRAG2/CFAP44/CNTD1/DMC1/IQCG/E2F1/RHOXF1/DPY19L2P2/ASF1B/AMH/TSPAN8/SPIRE2/NPM2/DRD1/MEIOC/UMODL1/HMGB2/MDK/CNR1/GGT7/BIRC3/FANCL/MCMDC2/BRIP1/MAK/CREB3L4/ADGRG2/SPIN3/SSTR2/NECTIN3/WBP2NL/REC8/SLCO4C1/ROPN1B/KIT/SMAR…
BP	GO:0031497	chromatin assembly	114	0.35133258421112	1.61632884519964	0.00387276804101357	0.0315059753810549	0.0250109887358187	3249	tags=43%, list=29%, signal=31%	CDKN2A/M1AP/MCM2/CENPK/TP53/ASF1B/HMGB2/CENPU/CENPH/CHAF1B/CENPM/CHAF1A/HELLS/OIP5/H2BC11/MIS18A/CENPW/SUV39H1/ITGB3BP/TSPYL2/AICDA/NASP/RBBP4/DNMT1/CENPS/TSPY26P/H2BC17/H3C14/CENPV/FAM172A/CENPQ/EZH1/DNMT3A/CENPC/H4C14/KAT6A/RBBP7/PHF8/HJURP/KNL1/H1-10/TASOR/CENPL/MIS18BP1/H3-3A/CENPI/HP1BP3/H1-2/H3C2
BP	GO:0032946	positive regulation of mononuclear cell proliferation	77	0.374282490299682	1.6111206949754	0.00618378486788269	0.0450935690313891	0.0357974870944679	3081	tags=56%, list=27%, signal=41%	BCL2/VCAM1/CCL19/CD40LG/FCRL3/IL12A/TNFRSF13C/ZAP70/CD6/CD3E/LGALS9/TMIGD2/SASH3/TLR9/JAK3/CD28/FOXP3/HLA-DMB/CLECL1/RASAL3/PTPRC/ATAD5/SYK/CORO1A/CD74/IL12B/IL7/CCR2/IL15/IL23A/NCK1/IL27RA/NCKAP1L/HLA-DPA1/ICOSLG/HLA-DPB1/TNFSF4/FLT3LG/CD4/PTPN22/IL12RB1/CD40/EBI3
BP	GO:0070663	regulation of leukocyte proliferation	137	0.339144264739971	1.60848748918417	0.00331337503043729	0.0280243029918115	0.0222470664050236	3081	tags=50%, list=27%, signal=37%	FOXJ1/PLA2G2D/IKZF3/BCL2/VCAM1/TNFRSF13B/MZB1/CCL19/IDO1/CD40LG/FCRL3/BLK/IL12A/TNFRSF13C/IL34/ZAP70/CD22/CD6/CRTAM/INPP5D/CD3E/LGALS9/TMIGD2/GNRH1/SASH3/TLR9/JAK3/CD28/SPN/FOXP3/HLA-DMB/CLECL1/RASAL3/PTPRC/ATAD5/SYK/CORO1A/CD74/IL12B/IL7/CCR2/TNFSF8/IL15/IL23A/NCK1/IL27RA/SCGB1A1/ENPP3/TNFRSF14/TNFRSF1B/NCKAP1L/HLA-DPA1/CTLA4/ICOSLG/HLA-DPB1/TNFSF4/FLT3LG/KITLG/BTK/IRF1/CD4/IL5RA/PTPN22/HHEX/PDE…
BP	GO:0002706	regulation of lymphocyte mediated immunity	99	0.355935851277598	1.60709648452172	0.00422045533192483	0.0335965431795871	0.0266705840039594	3274	tags=53%, list=29%, signal=38%	FOXJ1/SUSD4/FCER2/IL12A/SH2D1A/KLRK1/NCR3/SLAMF6/LTA/CRTAM/LGALS9/TBX21/CEACAM1/CD96/SASH3/TRAF2/CD28/FOXP3/PTPRC/ATAD5/IL12B/KIR2DL4/CCR2/LAG3/NSD2/NCR1/CD226/FUT7/CD1E/IL23A/IL27RA/SH2D1B/WAS/CR1/IL18RAP/CD160/TNFRSF1B/MSH2/TNFSF4/CLNK/VAV1/BTK/KMT5C/MLH1/IL12RB1/PTPN6/CD40/RASGRP1/HMCES/IL2/IL18R1/CD1C
MF	GO:0042393	histone binding	154	0.331641155331642	1.60203275851759	0.00210813336825794	0.0200371843549203	0.0159064998349419	4727	tags=64%, list=42%, signal=37%	SCML2/L3MBTL4/MCM2/SCML4/ASF1B/NPM2/CHAF1B/SPIN3/CBX5/SMARCA2/UHRF1/L3MBTL1/PRKCB/ATAD2/TSPYL2/SCML1/NASP/RBBP4/SAMD13/SFMBT1/ING4/USP51/SAP30L/DEK/NCAPG2/TONSL/TSPY26P/PHF19/JAK2/ING3/MSH6/PRMT6/USP49/MLLT6/SPIN4/KDM8/EZH1/PHIP/KAT6A/PHF8/HJURP/WDTC1/SGF29/KMT5C/ING1/PTMA/NCAPD2/AIRE/SUZ12/TNKS/CXXC1/WDR5B/PWWP2A/PHF1/PHF10/ING5/RNF168/HPF1/YEATS4/BRPF1/FMR1/MBTD1/BRD3/PHC1/MTF2/PHC3/SPHK2/PHF6/…
BP	GO:0048609	multicellular organismal reproductive process	478	0.288654821628401	1.59696811569307	1.99461760742248e-05	0.000408026863471859	0.000323911739369372	2122	tags=26%, list=19%, signal=22%	ZNF541/SYCP2/TCP11/YBX2/TAF7L/SOX30/MEI1/KASH5/SHCBP1L/ZPBP2/FKBP6/TEX15/DDX25/DDX3Y/WFDC2/USP9Y/OCA2/FOXJ1/M1AP/PTN/TDRD5/NEURL1/BCL2/CELF4/ADAM28/PRSS21/MEIOB/NPPC/MNS1/TDRD9/ROBO2/CFAP44/CNTD1/DMC1/IQCG/E2F1/RHOXF1/ESR1/DPY19L2P2/ASF1B/AMH/TSPAN8/SPIRE2/NPM2/DRD1/MEIOC/UMODL1/HMGB2/MDK/CNR1/GGT7/BIRC3/FANCL/MCMDC2/BRIP1/MAK/CREB3L4/ADGRG2/LGALS9/SPIN3/DBH/SSTR2/GHRL/NECTIN3/REC8/SLCO4C1/ROPN1B…
BP	GO:0000075	cell cycle checkpoint	160	0.328623806855913	1.59379346021383	0.00163966907784496	0.0163432737971601	0.0129740924349534	3461	tags=45%, list=31%, signal=32%	E2F1/RAD9B/WDR76/TP53/E2F8/RPA2/STK33/CDC25C/BRIP1/E2F7/CDKN2B/TIMELESS/KNTC1/DTL/DONSON/PIDD1/CDT1/PCNA/ORC1/ZWINT/FANCD2/TOPBP1/CLSPN/BRCA1/CDK1/TOP2A/CDK2/USP44/DNA2/CENPF/SETMAR/GEN1/TFDP2/TICRR/EME1/TREX1/CASP2/XPC/WEE1/NEK11/MDM2/NDC80/CDC45/MSH2/AURKB/CDC14B/CDKN1B/BUB1B/CDC6/DCLRE1B/CEP63/MUC1/SPDL1/BLM/FOXO4/MRNIP/GTSE1/CHEK2/TTK/RAD1/TOP2B/MAD2L1/ZWILCH/CCNB1/CDK5RAP2/RHNO1/TIPIN/FBXO4/…
MF	GO:0003700	DNA-binding transcription factor activity	884	0.274012215873386	1.59169550770825	9.72565658889018e-08	3.80219141200112e-06	3.01836605363978e-06	3607	tags=43%, list=32%, signal=32%	ZNF541/TLX3/DMRTA2/SOX30/PAX1/FOXA1/NKX2-3/RORB/IRX6/TLX2/SPIB/POU4F1/HMX2/HLF/LHX2/SIM2/GBX1/FOXD3/MYB/HOXB13/FOXJ1/ZFY/NR3C2/SALL3/INSM1/IKZF3/SOX14/ISL1/SP9/FOXE3/ZNF879/DBX2/ZNF620/ASCL4/PBX1/MECOM/ZNF667/SOX2/NKX2-4/ARNT2/ZNF214/FOXG1/ONECUT2/SP5/ZFP3/MEIS1/SIX2/ZNF367/ELF3/SOX21/MYCN/ZBTB8B/ZNF711/E2F1/RHOXF1/ESR1/HLTF/ZNF732/ZNF683/PAX9/MESP1/TP53/PAX6/E2F2/HNF4G/ZNF396/ZNF420/ZNF157/ZBTB7…
BP	GO:0050670	regulation of lymphocyte proliferation	128	0.339577380185627	1.59157850204467	0.00237813557585255	0.0218757386238881	0.0173660344011689	2392	tags=41%, list=21%, signal=33%	FOXJ1/PLA2G2D/IKZF3/BCL2/VCAM1/TNFRSF13B/MZB1/CCL19/IDO1/CD40LG/FCRL3/BLK/IL12A/TNFRSF13C/ZAP70/CD22/CD6/CRTAM/INPP5D/CD3E/LGALS9/TMIGD2/GNRH1/SASH3/TLR9/JAK3/CD28/SPN/FOXP3/HLA-DMB/CLECL1/RASAL3/PTPRC/ATAD5/SYK/CORO1A/CD74/IL12B/IL7/CCR2/TNFSF8/IL15/IL23A/NCK1/IL27RA/SCGB1A1/TNFRSF14/TNFRSF1B/NCKAP1L/HLA-DPA1/CTLA4/ICOSLG/HLA-DPB1
MF	GO:0000981	DNA-binding transcription factor activity, RNA polymerase II-specific	845	0.274070784864964	1.58864544902291	2.24009170260973e-07	7.84254990610182e-06	6.22580081997896e-06	3013	tags=36%, list=27%, signal=28%	ZNF541/TLX3/DMRTA2/SOX30/PAX1/FOXA1/NKX2-3/RORB/IRX6/TLX2/SPIB/POU4F1/HMX2/HLF/LHX2/SIM2/GBX1/FOXD3/MYB/HOXB13/FOXJ1/ZFY/NR3C2/SALL3/INSM1/IKZF3/SOX14/ISL1/SP9/FOXE3/ZNF879/DBX2/ZNF620/ASCL4/PBX1/MECOM/SOX2/NKX2-4/ARNT2/ZNF214/FOXG1/ONECUT2/SP5/ZFP3/MEIS1/SIX2/ZNF367/ELF3/SOX21/MYCN/ZBTB8B/ZNF711/E2F1/RHOXF1/ESR1/HLTF/ZNF732/PAX9/MESP1/TP53/PAX6/E2F2/HNF4G/ZNF396/ZNF420/ZNF157/E2F8/MESP2/ZNF280B/…
BP	GO:0032944	regulation of mononuclear cell proliferation	129	0.337802335596357	1.58592151659012	0.00263462357428031	0.0236176383340262	0.0187488398373525	2392	tags=41%, list=21%, signal=33%	FOXJ1/PLA2G2D/IKZF3/BCL2/VCAM1/TNFRSF13B/MZB1/CCL19/IDO1/CD40LG/FCRL3/BLK/IL12A/TNFRSF13C/ZAP70/CD22/CD6/CRTAM/INPP5D/CD3E/LGALS9/TMIGD2/GNRH1/SASH3/TLR9/JAK3/CD28/SPN/FOXP3/HLA-DMB/CLECL1/RASAL3/PTPRC/ATAD5/SYK/CORO1A/CD74/IL12B/IL7/CCR2/TNFSF8/IL15/IL23A/NCK1/IL27RA/SCGB1A1/TNFRSF14/TNFRSF1B/NCKAP1L/HLA-DPA1/CTLA4/ICOSLG/HLA-DPB1
MF	GO:0000987	cis-regulatory region sequence-specific DNA binding	654	0.277126725633925	1.58179730336212	8.21257370566325e-06	0.000187635977814131	0.00014895464339014	3607	tags=43%, list=32%, signal=31%	TLX3/PAX1/FOXA1/NKX2-3/RORB/TLX2/SPIB/UTY/POU4F1/LHX2/MYB/FOXJ1/NR3C2/INSM1/IKZF3/SOX14/ISL1/SP9/ZNF879/PBX1/MECOM/ZNF667/SOX2/NKX2-4/ARNT2/ZNF214/ONECUT2/SP5/POU2AF1/MEIS1/SIX2/ZNF367/ELF3/SOX21/MYCN/LMO4/E2F1/ESR1/HLTF/ZNF732/ZNF683/PAX9/MESP1/TP53/PAX6/E2F2/HNF4G/ZNF396/ZNF420/ZNF157/ZBTB7C/E2F8/MESP2/ZNF280B/ZNF471/HMGB2/IKZF2/CIART/ZNF300/TBR1/HIF3A/ZSCAN16/ZBTB18/KLF15/ZNF354C/PITX1/PRDM15/…
BP	GO:0002703	regulation of leukocyte mediated immunity	126	0.336867945785095	1.58176722861038	0.00313344966206425	0.0270553193520811	0.0214778396597675	3274	tags=50%, list=29%, signal=36%	NOS2/FOXJ1/SUSD4/FCER2/BLK/IL12A/SH2D1A/KLRK1/NCR3/SLAMF6/LTA/STAP1/CRTAM/LGALS9/TBX21/CEACAM1/CD96/SASH3/TRAF2/JAK3/CD28/SCIMP/FOXP3/PTPRC/ATAD5/SYK/IL12B/KIR2DL4/CCR2/LAG3/NSD2/NCR1/CD226/FUT7/CD1E/PRAM1/IL23A/IL27RA/SH2D1B/WAS/CR1/IL18RAP/CD160/TNFRSF1B/MSH2/ITGAM/TNFSF4/CLNK/VAV1/CD84/BTK/KMT5C/MLH1/IL12RB1/PTPN6/CD40/RASGRP1/HMCES/TLR3/IL2/ICAM1/IL18R1/CD1C
BP	GO:0002694	regulation of leukocyte activation	299	0.300911735352634	1.5792679003465	0.000233016916536146	0.00330592750335658	0.0026244074194765	2626	tags=41%, list=23%, signal=32%	MYB/FOXJ1/CD19/PLA2G2D/IKZF3/BCL2/VCAM1/TNFRSF13B/MZB1/CCL19/IDO1/SLC7A2/CD40LG/FCRL3/ZNF683/BLK/IL12A/BANK1/TNFRSF13C/CD27/KLRK1/ZAP70/PCK1/SIRPG/MDK/TBC1D10C/BTLA/CNR1/CD22/CX3CL1/STAP1/PDCD1/CD6/CCR7/LAX1/CD2/SIT1/CRTAM/INPP5D/CNR2/IFNG/CD3E/LGALS9/TBX21/TMIGD2/CEACAM1/CD5/TIGIT/TSPAN32/CD200/GNRH1/ID2/FANCD2/GRAP2/TESPA1/IRF4/LAT/SASH3/TLR9/JAK3/LCK/CD28/PAK3/HLA-DOA/SPN/FANCA/FOXP3/HLA-DMB/C…
CC	GO:0031514	motile cilium	106	0.346365546484538	1.57866874950585	0.00393094654257069	0.0318687451844124	0.0252989732008521	3854	tags=54%, list=34%, signal=36%	TCP11/LDHC/CFAP91/TACR2/DNAH11/MNS1/CFAP44/IQCG/SPAG17/MAK/WBP2NL/ROPN1B/CD52/AK8/DRC3/DNAH1/QRICH2/SPATA6L/CATSPER3/EFCAB2/CCR6/IQCD/TEKT2/RSPH1/IFT172/DNAH8/PACRG/WDR19/TSGA10/CFAP70/SPEF1/SPATA6/AK7/CFAP43/SPEF2/SCNN1A/SPAG16/CCDC65/CATSPER2/SPAG4/TEKT5/SPAG6/OFD1/IFT81/SLC9A3R1/CFAP73/ZBBX/TCTE1/GAS8/KIF2A/TSSK4/CFAP300/SEPTIN6/IFT74/CFAP69/RSPH4A/RNF38
MF	GO:0000978	RNA polymerase II cis-regulatory region sequence-specific DNA binding	639	0.276586075929723	1.57256127314992	1.01980725232117e-05	0.000223563353102307	0.000177475556257368	3607	tags=43%, list=32%, signal=31%	TLX3/PAX1/FOXA1/NKX2-3/RORB/TLX2/SPIB/UTY/POU4F1/LHX2/MYB/FOXJ1/NR3C2/INSM1/IKZF3/SOX14/ISL1/SP9/ZNF879/PBX1/MECOM/ZNF667/SOX2/NKX2-4/ARNT2/ZNF214/ONECUT2/SP5/POU2AF1/MEIS1/SIX2/ZNF367/ELF3/SOX21/MYCN/ESR1/HLTF/ZNF732/ZNF683/PAX9/MESP1/TP53/PAX6/HNF4G/ZNF396/ZNF420/ZNF157/ZBTB7C/E2F8/MESP2/ZNF280B/ZNF471/IKZF2/CIART/ZNF300/TBR1/HIF3A/ZSCAN16/ZBTB18/KLF15/ZNF354C/PITX1/PRDM15/HES6/CREB3L4/E2F7/ZNF…
BP	GO:0007049	cell cycle	1216	0.263817382315489	1.56655222938096	5.61225060132594e-08	2.32211456153187e-06	1.84340844678872e-06	3319	tags=36%, list=30%, signal=28%	SMC1B/STAG3/SYCP2/CDKN2A/MEI1/RNF212/SYCE2/KASH5/MAJIN/SHCBP1L/FOXA1/FKBP6/TEX15/POU4F1/CDKN2C/UBD/MYB/M1AP/INSM1/BEX2/FOXE3/BCL2/TCIM/PBX1/MECOM/CCNI2/SEPTIN3/SOX2/GOLGA2P5/MEIOB/FOXG1/STOX1/NPPC/MNS1/CXCR5/SHOC1/TDRD9/DHFR/CNTD1/DMC1/KIF25/PHGDH/ZNF711/MCM2/RMI2/E2F1/CENPK/RAD9B/FBXO43/WDR76/PKIA/TP53/CCNE2/IL12A/PAX6/TMPRSS11A/E2F2/SPIRE2/NUGGC/CDC7/NPM2/E2F8/CEP70/MEIOC/FZD9/PARD6A/LIG1/CENPH…
BP	GO:0002697	regulation of immune effector process	230	0.307411900010543	1.56619955063851	0.000782301091630931	0.00883636080546848	0.00701473666179835	2204	tags=33%, list=20%, signal=27%	ZPBP2/NOS2/CR2/MYB/FOXJ1/CD19/SUSD4/C8G/FCER2/MZB1/CCL19/C5/CD40LG/FCRL3/CR1L/ZNF683/BLK/C7/IL12A/SH2D1A/KLRK1/NCR3/SLAMF6/PCK1/LTA/CD22/IRAK3/STAP1/BIRC3/CRTAM/IFNG/LGALS9/TBX21/CEACAM1/APOBEC3G/TSPAN32/CD96/IRF4/SASH3/TLR9/TRAF2/JAK3/CD28/SCIMP/FOXP3/HLA-DMB/PTPRC/ATAD5/SYK/CD74/IL12B/KIR2DL4/CCR2/LAG3/NSD2/NCR1/CD226/FUT7/CD1E/IL15/NFKBID/PRAM1/IL23A/TREX1/APOBEC3F/CFP/IL27RA/SH2D1B/HERC5/WAS/…
CC	GO:0000785	chromatin	887	0.268258979369692	1.56051335670365	3.37824309891961e-07	1.12135361731591e-05	8.9018550774411e-06	3100	tags=35%, list=28%, signal=28%	STAG3/TLX3/CDKN2A/DMRTA2/SOX30/PAX1/FOXA1/NKX2-3/RORB/IRX6/TLX2/SPIB/UTY/POU4F1/HMX2/HLF/LHX2/SIM2/GBX1/FOXD3/HOXB13/FOXJ1/NR3C2/IKZF3/SOX14/ISL1/SP9/FOXE3/DBX2/ZNF620/ASCL4/PBX1/ZNF667/SOX2/NKX2-4/ARNT2/FOXG1/ONECUT2/SP5/FAM111B/ZFP3/MEIS1/SIX2/ZNF367/ELF3/SOX21/MYCN/CBX7/ZBTB8B/MCM2/E2F1/RHOXF1/ESR1/ZNF732/ZNF683/WDR76/PAX9/MESP1/TP53/PSIP1/ASF1B/PAX6/E2F2/HNF4G/ZNF396/NPM2/E2F8/MESP2/ZNF280B/H…
BP	GO:0032504	multicellular organism reproduction	484	0.279225126458707	1.54648358696457	6.91269884591415e-05	0.00121006621340044	0.000960609918179272	2122	tags=26%, list=19%, signal=22%	ZNF541/SYCP2/TCP11/YBX2/TAF7L/SOX30/MEI1/KASH5/SHCBP1L/ZPBP2/FKBP6/TEX15/DDX25/DDX3Y/WFDC2/USP9Y/OCA2/FOXJ1/M1AP/PTN/TDRD5/NEURL1/BCL2/CELF4/ADAM28/PRSS21/MEIOB/NPPC/MNS1/TDRD9/ROBO2/CFAP44/CNTD1/DMC1/IQCG/E2F1/RHOXF1/ESR1/DPY19L2P2/ASF1B/AMH/TSPAN8/SPIRE2/NPM2/DRD1/MEIOC/UMODL1/HMGB2/MDK/CNR1/GGT7/BIRC3/FANCL/MCMDC2/BRIP1/MAK/CREB3L4/ADGRG2/LGALS9/SPIN3/DBH/SSTR2/GHRL/NECTIN3/REC8/SLCO4C1/ROPN1B…
BP	GO:0007051	spindle organization	122	0.330282230468746	1.54182255965589	0.00631134516780592	0.0455050573215679	0.0361241466841523	3277	tags=43%, list=29%, signal=31%	KASH5/GOLGA2P5/CENPH/STMN1/EFHC2/CENPJ/STIL/CENPW/GOLGA8A/HAUS5/CEP120/NEK2/HAUS1/WDR62/FBXO5/ESPL1/SPICE1/ASPM/KIFC1/SPAG5/HAUS8/NDC80/NUF2/RGS14/KIF11/POC1A/AURKB/TOGARAM2/MYBL2/PCNT/PRC1/CEP192/KIF4A/CEP63/TPX2/PSRC1/STAG1/WRAP73/HAUS4/SPC25/TNKS/TACC3/CHEK2/TTK/MLH1/AUNIP/CEP72/KIF4B/RACGAP1/CCNB1/GOLGA8B/NUP62
CC	GO:0000790	nuclear chromatin	765	0.266738274019905	1.53978794459636	5.08605444114427e-06	0.000125141836022141	9.93437280793251e-05	2756	tags=32%, list=25%, signal=26%	TLX3/DMRTA2/SOX30/PAX1/FOXA1/NKX2-3/RORB/IRX6/TLX2/SPIB/UTY/POU4F1/HMX2/HLF/LHX2/SIM2/GBX1/FOXD3/HOXB13/FOXJ1/NR3C2/IKZF3/SOX14/ISL1/SP9/FOXE3/DBX2/ZNF620/ASCL4/PBX1/ZNF667/SOX2/NKX2-4/ARNT2/FOXG1/ONECUT2/SP5/ZFP3/MEIS1/SIX2/ZNF367/ELF3/SOX21/MYCN/CBX7/ZBTB8B/E2F1/RHOXF1/ESR1/ZNF732/ZNF683/PAX9/MESP1/TP53/PSIP1/ASF1B/PAX6/E2F2/HNF4G/ZNF396/NPM2/E2F8/MESP2/ZNF280B/HMGB2/IKZF2/CHAF1B/TBR1/HIF3A/ZSC…
BP	GO:1903037	regulation of leukocyte cell-cell adhesion	192	0.309234274479095	1.53559997486746	0.00369711116701224	0.0304287383418306	0.0241558251318362	2392	tags=39%, list=21%, signal=31%	MYB/FOXJ1/PLA2G2D/VCAM1/SKAP1/CCL19/IDO1/CD40LG/IL12A/TNFRSF13C/CD27/KLRK1/ZAP70/PCK1/SIRPG/MDK/BTLA/PDCD1/CD6/CCR7/LAX1/CRTAM/IFNG/CD3E/LGALS9/TBX21/TMIGD2/CEACAM1/CD5/TIGIT/GNRH1/GRAP2/TESPA1/SASH3/JAK3/LCK/CD28/PAK3/CCL25/SPN/FOXP3/HLA-DMB/CLECL1/CCL28/RASAL3/PTPRC/RIPOR2/SYK/CORO1A/CD74/IL12B/IL7/CCR2/LAG3/RHOH/FUT7/IL15/NFKBID/ADORA2A/PRDX2/IL23A/NCK1/ASS1/IL27RA/SCGB1A1/TNFRSF14/CD160/DOCK8…
BP	GO:1901990	regulation of mitotic cell cycle phase transition	274	0.294991564721263	1.53550136872524	0.00102797908195597	0.0110441050377468	0.00876735233096076	3317	tags=38%, list=30%, signal=27%	CDKN2A/CDKN2C/UBD/BCL2/PBX1/STOX1/E2F1/PKIA/TP53/CDC7/NPM2/E2F8/CEP70/RPA2/CDC25C/JADE1/E2F7/EZH2/CDKN2B/KNTC1/DTL/DONSON/PIDD1/CDT1/PCNA/CENPJ/ID2/ORC1/NINL/HAUS5/TOPBP1/CEP152/CLSPN/ATAD5/BRCA1/NEK2/HAUS1/CNTRL/CCNB3/PRKAR2B/FBXO5/ESPL1/SFI1/CDK1/CDK2/USP44/CDC25A/PLK4/CENPF/FAM107A/GEN1/TFDP2/TICRR/GFI1B/CEP78/RAD51C/TERT/CASP2/XPC/WEE1/SLFN11/NEK11/PCM1/MDM2/HAUS8/NDC80/CDC45/KCNA5/AURKB/CDC1…
BP	GO:0007159	leukocyte cell-cell adhesion	212	0.304618316667826	1.53473090577351	0.00209824037599717	0.0200023125661793	0.0158788168984561	2344	tags=38%, list=21%, signal=31%	PODXL2/MYB/FOXJ1/PLA2G2D/VCAM1/SKAP1/CCL19/IDO1/CD40LG/IL12A/TNFRSF13C/CD27/KLRK1/ZAP70/PCK1/SIRPG/MDK/BTLA/PDCD1/CD6/SELL/CCR7/LAX1/CRTAM/IFNG/CD3E/LGALS9/TBX21/TMIGD2/CEACAM1/ITGAL/CD5/TIGIT/GNRH1/GRAP2/TESPA1/SASH3/JAK3/LCK/CD28/PAK3/CCL25/SPN/FOXP3/HLA-DMB/CLECL1/CCL28/RASAL3/PTPRC/RIPOR2/SYK/CORO1A/CD74/IL12B/BMP7/IL7/CCR2/LAG3/RHOH/SEMA4D/FUT7/IL15/NFKBID/ADORA2A/CX3CR1/PRDX2/ITGB7/IL23A/NC…
BP	GO:0000082	G1/S transition of mitotic cell cycle	173	0.31168044707331	1.52896903088666	0.00286463459031556	0.0251936992357981	0.0199999942924812	2922	tags=39%, list=26%, signal=30%	CDKN2A/CDKN2C/BCL2/DHFR/MCM2/E2F1/TP53/CCNE2/CDC7/E2F8/RPA2/CDC25C/MCM5/PRIM1/JADE1/E2F7/EZH2/MCM6/CDKN2B/TYMS/RRM2/CDK3/PIDD1/CDT1/PCNA/MCM3/ID2/ORC1/POLA1/PIM2/POLE2/POLE/MCM7/FBXO5/NASP/CDK1/CDK2/MCM8/USP37/CDC25A/ESRRB/FAM107A/TFDP2/IQGAP3/GFI1B/GMNN/TERT/CASP2/KLF11/WEE1/SLFN11/MDM2/CDC45/KCNA5/CDKN1B/POLA2/MCM4/RBL1/CDC6/PHF8/MCM10/MUC1/SPDYA/GFI1/CDKN2D/GTSE1/PRIM2/CHEK2
BP	GO:0051251	positive regulation of lymphocyte activation	166	0.312190660237206	1.52412937965771	0.00434788971218075	0.0344939119555986	0.0273829593574358	3096	tags=48%, list=28%, signal=35%	MYB/BCL2/VCAM1/CCL19/CD40LG/FCRL3/IL12A/TNFRSF13C/CD27/KLRK1/ZAP70/PCK1/SIRPG/MDK/BTLA/PDCD1/CD6/CCR7/INPP5D/IFNG/CD3E/LGALS9/TBX21/TMIGD2/CD5/GRAP2/TESPA1/SASH3/TLR9/JAK3/LCK/CD28/PAK3/FOXP3/HLA-DMB/CLECL1/RASAL3/PTPRC/ATAD5/SYK/CORO1A/CD74/IL12B/IL7/CCR2/NSD2/RHOH/IL15/NFKBID/IL23A/NCK1/IL27RA/TNFRSF14/CD160/DOCK8/NCKAP1L/SOX13/HLA-DPA1/CTLA4/MSH2/ICOSLG/HLA-DPB1/VNN1/RUNX3/TNFSF4/FLT3LG/VAV1/B…
BP	GO:0044843	cell cycle G1/S phase transition	183	0.303922627519389	1.5045229142992	0.00458200446857929	0.0361474948939378	0.0286956546079187	2922	tags=38%, list=26%, signal=29%	CDKN2A/CDKN2C/BCL2/TCIM/DHFR/MCM2/E2F1/TP53/CCNE2/CDC7/E2F8/RPA2/CDC25C/MCM5/PRIM1/JADE1/E2F7/EZH2/MCM6/CDKN2B/TYMS/RRM2/CDK3/PIDD1/CDT1/PCNA/MCM3/ID2/ORC1/POLA1/PIM2/POLE2/POLE/MCM7/FBXO5/NASP/CDK1/CDK2/MCM8/USP37/CDC25A/ESRRB/FAM107A/TFDP2/IQGAP3/GFI1B/GMNN/TERT/CASP2/KLF11/WEE1/SLFN11/MDM2/CDC45/KCNA5/CDKN1B/POLA2/MCM4/RBL1/CDC6/PHF8/MCM10/MUC1/SPDYA/GFI1/CDKN2D/GTSE1/PRIM2/CCNA2/CHEK2
BP	GO:0002684	positive regulation of immune system process	548	0.267916805232785	1.50267839350576	0.000119468143142816	0.00190297944492631	0.00151067843118314	2219	tags=30%, list=20%, signal=26%	MUC4/BTNL9/NOS2/HMSD/POU4F1/MS4A1/COCH/CR2/MYB/FOXJ1/CD19/PTN/SUSD4/CD79A/CXCL17/C8G/BCL2/VCAM1/SKAP1/MUC20/FCER2/MZB1/CCL19/CCL20/IDO1/C5/TRAT1/CD40LG/FCRL3/CR1L/BLK/C7/UBASH3A/PVRIG/IL12A/TNFRSF13C/CD79B/CD27/GCSAM/SH2D1A/KLRK1/FYB2/EDN2/MUC2/IL34/ZAP70/NCR3/SLAMF6/THEMIS/PCK1/HMGB2/SIRPG/MDK/BTLA/LTA/CNR1/CD22/IRAK3/CX3CL1/STAP1/PDCD1/MUC16/CD3G/CD6/ITGA2B/CCR7/LAX1/SCIN/MUC21/CD2/CRTAM/INPP5D…
BP	GO:0044772	mitotic cell cycle phase transition	385	0.276767287257589	1.49370836588252	0.000772593137122516	0.00878309839407294	0.00697245434692491	3317	tags=38%, list=30%, signal=27%	CDKN2A/CDKN2C/UBD/BCL2/PBX1/CCNI2/STOX1/DHFR/MCM2/E2F1/PKIA/TP53/CCNE2/CDC7/NPM2/E2F8/CEP70/RPA2/CDC25C/MCM5/PRIM1/JADE1/E2F7/EZH2/MCM6/CDKN2B/TYMS/RRM2/KNTC1/CDK3/DTL/DONSON/PIDD1/CDT1/PCNA/CENPJ/MCM3/ID2/ORC1/POLA1/NINL/PPP1R12B/HAUS5/TOPBP1/CEP152/CLSPN/PIM2/CCNO/POLE2/ATAD5/POLE/BRCA1/NEK2/HAUS1/CNTRL/MCM7/CCNB3/PRKAR2B/FBXO5/ESPL1/SFI1/NASP/CDK1/CDK2/MCM8/USP44/USP37/CDC25A/ESRRB/PLK4/CENPF/…
BP	GO:0016054	organic acid catabolic process	170	0.303986571671069	1.48896357116091	0.00543720655758453	0.0410973389320326	0.0326250836125288	3464	tags=43%, list=31%, signal=30%	GLS2/NOS2/CEL/ASRGL1/CYP4F12/CBS/LIPE/IDO1/ALDH1L1/ACACB/PON3/PCK1/HAAO/CNR1/PRODH/ABCD2/GAD1/ECHDC2/IDO2/ALDH5A1/HPGD/ACOXL/GUSBP3/SLC27A2/GLYATL2/FGF2/ACOT4/GPT/IL4I1/GLUL/SLC25A21/HADH/ADHFE1/CYP26A1/ALDH6A1/GAD2/ACAT2/CSAD/HACL1/SHMT1/BCAT2/BCKDHB/CPT1B/TDH/CYP26C1/ECI1/KYAT1/PCYOX1L/HYKK/SARDH/AMT/MCCC1/BCKDHA/MAT1A/XYLB/GCDH/HMMR/GUSB/EHHADH/PPM1K/LPIN2/ABHD10/RENBP/DDAH1/AKR1A1/HSD17B4/MCC…
BP	GO:0046395	carboxylic acid catabolic process	170	0.303986571671069	1.48896357116091	0.00543720655758453	0.0410973389320326	0.0326250836125288	3464	tags=43%, list=31%, signal=30%	GLS2/NOS2/CEL/ASRGL1/CYP4F12/CBS/LIPE/IDO1/ALDH1L1/ACACB/PON3/PCK1/HAAO/CNR1/PRODH/ABCD2/GAD1/ECHDC2/IDO2/ALDH5A1/HPGD/ACOXL/GUSBP3/SLC27A2/GLYATL2/FGF2/ACOT4/GPT/IL4I1/GLUL/SLC25A21/HADH/ADHFE1/CYP26A1/ALDH6A1/GAD2/ACAT2/CSAD/HACL1/SHMT1/BCAT2/BCKDHB/CPT1B/TDH/CYP26C1/ECI1/KYAT1/PCYOX1L/HYKK/SARDH/AMT/MCCC1/BCKDHA/MAT1A/XYLB/GCDH/HMMR/GUSB/EHHADH/PPM1K/LPIN2/ABHD10/RENBP/DDAH1/AKR1A1/HSD17B4/MCC…
BP	GO:0050865	regulation of cell activation	324	0.280357542371933	1.48779964025732	0.00103291330817512	0.0110801996183358	0.0087960059795978	2344	tags=36%, list=21%, signal=29%	MYB/FOXJ1/CD19/PLA2G2D/IKZF3/BCL2/VCAM1/TNFRSF13B/MZB1/CCL19/IDO1/SLC7A2/CD40LG/FCRL3/LMO4/ZNF683/BLK/IL12A/BANK1/TNFRSF13C/CD27/KLRK1/ZAP70/PCK1/SIRPG/MDK/TBC1D10C/BTLA/CNR1/CD22/CX3CL1/STAP1/PDCD1/CD6/CCR7/LAX1/CD2/SIT1/CRTAM/INPP5D/CNR2/IFNG/CD3E/LGALS9/TBX21/TMIGD2/CEACAM1/CD5/TIGIT/TSPAN32/CD200/GNRH1/ID2/FANCD2/GRAP2/TESPA1/IRF4/LAT/SASH3/TLR9/JAK3/LCK/CD28/PAK3/HLA-DOA/SPN/FANCA/FOXP3/HLA-…
BP	GO:1901988	negative regulation of cell cycle phase transition	155	0.306839177608302	1.48661759952997	0.00589475528575807	0.0436646241535574	0.0346631205556987	2924	tags=34%, list=26%, signal=26%	CDKN2A/CDKN2C/BCL2/E2F1/TP53/E2F8/RPA2/CDC25C/JADE1/E2F7/EZH2/CDKN2B/DTL/DONSON/PIDD1/CDT1/PCNA/ORC1/ATF5/TOPBP1/CLSPN/BRCA1/FBXO5/CDK1/CDK2/USP44/CENPF/FAM107A/GEN1/TFDP2/TICRR/GFI1B/CASP2/WEE1/SLFN11/MDM2/NDC80/AURKB/CDC14B/CDKN1B/BUB1B/RBL1/CDC6/MUC1/SPDL1/BLM/FOXO4/MRNIP/PSMA8/CDKN2D/GTSE1/CHEK2/TTK
BP	GO:1901987	regulation of cell cycle phase transition	291	0.281707683704235	1.47762200155428	0.00505861169592573	0.0391353680063627	0.0310675748501929	3317	tags=36%, list=30%, signal=26%	CDKN2A/CDKN2C/UBD/BCL2/TCIM/PBX1/STOX1/E2F1/PKIA/TP53/CDC7/NPM2/E2F8/CEP70/RPA2/CDC25C/JADE1/E2F7/EZH2/CDKN2B/KNTC1/DTL/DONSON/PIDD1/CDT1/PCNA/CENPJ/ID2/ORC1/NINL/ATF5/HAUS5/TOPBP1/CEP152/CLSPN/ATAD5/BRCA1/NEK2/HAUS1/CNTRL/CCNB3/PRKAR2B/FBXO5/ESPL1/SFI1/CDK1/CDK2/USP44/CDC25A/PLK4/CENPF/FAM107A/GEN1/TFDP2/TICRR/GFI1B/CEP78/RAD51C/TERT/CASP2/XPC/WEE1/SLFN11/NEK11/PCM1/MDM2/HAUS8/NDC80/CDC45/KCNA5/…
BP	GO:1903047	mitotic cell cycle process	600	0.260613686701284	1.47372759696007	0.000141817991296549	0.00221280089745857	0.00175662989802961	3317	tags=38%, list=30%, signal=29%	CDKN2A/CDKN2C/UBD/BCL2/PBX1/CCNI2/STOX1/DHFR/KIF25/MCM2/E2F1/CENPK/RAD9B/FBXO43/PKIA/TP53/CCNE2/PAX6/CDC7/NPM2/E2F8/CEP70/LIG1/CENPH/RPA2/STK33/CDC25C/NUSAP1/STMN1/MCM5/MCMDC2/PRIM1/JADE1/EFHC2/E2F7/EZH2/SLF1/MCM6/SGO1/CDKN2B/CUL9/TYMS/RRM2/KNTC1/CIT/CDK3/DTL/REC8/DONSON/PIDD1/CDT1/PCNA/CENPJ/MCM3/SMC4/ID2/ORC1/ZWINT/FANCD2/STIL/POLA1/NINL/CD28/PPP1R12B/HAUS5/TOPBP1/L3MBTL1/BTC/CEP152/CLSPN/BRCA2…
BP	GO:0030097	hemopoiesis	527	0.26298175542008	1.46864064808324	0.000942712161441007	0.0102691416100006	0.00815214834734793	2095	tags=27%, list=19%, signal=23%	PAX1/NKX2-3/POU4F1/MS4A1/UBD/CR2/MYB/LTF/FOXJ1/CD19/PLA2G2D/PTN/CD79A/IKZF3/BCL2/VCAM1/TCIM/PBX1/MECOM/TNFRSF13B/CCL19/POU2AF1/MEIS1/RTKN2/CD40LG/FCRL3/ZNF683/BLK/TP53/IL12A/CD8A/CD79B/CD27/IL34/ZAP70/SLAMF6/GP1BA/THEMIS/PCK1/HMGB2/FZD9/MDK/GPR18/MLF1/CD3G/TNFRSF11A/ITGA2B/CCR7/LY9/SCIN/CD2/CRTAM/INPP5D/IFNG/WNT1/CD3E/LGALS9/TBX21/IKZF1/ESCO2/ITK/P4HTM/CDKN2B/CEACAM1/CD3D/ACP6/TESC/PLCL2/GPR171/K…
BP	GO:0044770	cell cycle phase transition	408	0.26962399729297	1.46514141097536	0.000747084966845831	0.00856227510047901	0.0067971539843148	2924	tags=33%, list=26%, signal=25%	CDKN2A/CDKN2C/UBD/BCL2/TCIM/PBX1/CCNI2/STOX1/DHFR/MCM2/E2F1/PKIA/TP53/CCNE2/CDC7/NPM2/E2F8/CEP70/RPA2/CDC25C/MCM5/PRIM1/JADE1/E2F7/EZH2/MCM6/CDKN2B/TIMELESS/TYMS/RRM2/KNTC1/CDK3/DTL/DONSON/PIDD1/CDT1/PCNA/CENPJ/MCM3/ID2/ORC1/POLA1/NINL/PPP1R12B/ATF5/HAUS5/TOPBP1/CEP152/CLSPN/PIM2/CCNO/PTPRC/POLE2/ATAD5/POLE/BRCA1/NEK2/HAUS1/CNTRL/MCM7/CCNB3/PRKAR2B/FBXO5/ESPL1/SFI1/NASP/CDK1/CDK2/MCM8/USP44/USP37…
BP	GO:0002520	immune system development	593	0.258693734272522	1.46009306972657	0.000282343378706921	0.00388816116626341	0.00308661306169045	2095	tags=26%, list=19%, signal=23%	PAX1/NKX2-3/POU4F1/MS4A1/UBD/CR2/MYB/LTF/FOXJ1/CD19/PLA2G2D/PTN/CD79A/IKZF3/BCL2/VCAM1/TCIM/PBX1/MECOM/TNFRSF13B/CCL19/CXCR5/POU2AF1/MEIS1/RTKN2/IDO1/CD40LG/FCRL3/LMO4/ZNF683/BLK/TP53/IL12A/CD8A/CD79B/CD27/IL34/ZAP70/SLAMF6/GP1BA/THEMIS/PCK1/HMGB2/FZD9/MDK/GPR18/LTA/IRAK3/PDCD1/MLF1/CD3G/TNFRSF11A/ITGA2B/CCR7/LY9/SCIN/CD2/CRTAM/INPP5D/IFNG/WNT1/CD3E/LGALS9/TBX21/IKZF1/ESCO2/ITK/P4HTM/CDKN2B/CEACA…
BP	GO:0044282	small molecule catabolic process	263	0.280647531103137	1.45735377033967	0.00265207867662182	0.0237136945964266	0.0188250940103418	2329	tags=29%, list=21%, signal=24%	UPB1/GLS2/NOS2/CEL/GCK/ASRGL1/CYP4F12/CBS/LIPE/ADH7/NT5M/IDO1/ALDH1L1/FUT6/TP53/APOBEC3B/CYP27A1/KHK/ACACB/PON3/ENPP4/PCK1/HAAO/CNR1/PRODH/APOBEC3H/ABCD2/GAD1/APOBEC3D/ECHDC2/IDO2/MT3/ALDH5A1/APOBEC3G/ALDH1A1/SULT1E1/HPGD/ACOXL/GUSBP3/SLC27A2/GLYATL2/FGF2/ACOT4/ALDOB/GPT/IL4I1/INPP1/MTMR7/AICDA/GLUL/SLC25A21/HADH/ADHFE1/CYP26A1/ALDH6A1/GK/GAD2/MIOX/ACAT2/CSAD/FUT7/HACL1/SHMT1/BCAT2/APOBEC3F/BCKDH…
BP	GO:0002682	regulation of immune system process	839	0.250161116543196	1.45115008211408	8.21251938971531e-05	0.00138921872464968	0.00110282996966648	2237	tags=28%, list=20%, signal=25%	MUC4/ZPBP2/BTNL9/NOS2/HMSD/POU4F1/MS4A1/COCH/CR2/MYB/LTF/FOXJ1/CD19/PLA2G2D/PTN/SUSD4/CD79A/CXCL17/C8G/ICAM4/IKZF3/BCL2/VCAM1/TCIM/SKAP1/CD8B/MUC20/TNFRSF13B/FCER2/MZB1/CCL19/CCL20/MEIS1/IDO1/C5/TRAT1/SLC7A2/CD40LG/KLRB1/FCRL3/CR1L/ZNF683/BLK/C7/UBASH3A/PVRIG/IL12A/BANK1/CD8A/TNFRSF13C/CXCR3/CD79B/CD27/GCSAM/SH2D1A/KLRK1/FYB2/EDN2/MUC2/IL34/ZAP70/NCR3/SLAMF6/GP1BA/THEMIS/PCK1/HMGB2/SIRPG/MDK/TBC1…
BP	GO:0022407	regulation of cell-cell adhesion	251	0.280902943313333	1.4459209386343	0.0037976941173988	0.0310483205677859	0.0246476798954758	2355	tags=37%, list=21%, signal=30%	NEXMIF/FOXA1/MYB/FOXJ1/PLA2G2D/VCAM1/SKAP1/SOX2/CCL19/IDO1/CD40LG/BLK/IL12A/TNFRSF13C/CD27/KLRK1/ZAP70/PCK1/SIRPG/MDK/BTLA/CX3CL1/PDCD1/CD6/CCR7/LAX1/MUC21/CRTAM/IFNG/WNT1/CD3E/LGALS9/TBX21/TMIGD2/CEACAM1/CD5/EPHA7/TIGIT/PCDH8/GNRH1/GRAP2/GCNT2/TESPA1/SASH3/NOTCH1/JAK3/ZDHHC2/LCK/CD28/PAK3/AKNA/CCL25/SPN/FOXP3/HLA-DMB/CLECL1/CCL28/TRPV4/RASAL3/PTPRC/CXCL13/RIPOR2/SYK/CORO1A/CD74/IL12B/BMP7/IL7/CC…
BP	GO:0044782	cilium organization	245	0.281744774814233	1.43877234488503	0.00329417876174286	0.0279290794534753	0.0221714732892446	3976	tags=47%, list=35%, signal=31%	FOXJ1/NEURL1/ONECUT2/MNS1/CFAP44/IQCG/ZMYND10/CELSR3/KIF24/CEP70/SPAG17/MAK/DNAH7/CCDC28B/IQCB1/FUZ/ROPN1B/DYNC2I2/CENPJ/FAM161A/NINL/NOTCH1/DNAH1/MACIR/HAUS5/CEP152/WDR90/CCNO/SSX2IP/CEP19/CEP120/NEK2/HAUS1/CNTRL/PRKAR2B/SFI1/CDK1/TTLL3/TEKT2/RSPH1/PLK4/KIF27/B9D2/GMNC/CEP78/IFT172/CROCC/DNAH8/TMEM80/TTC21A/PCM1/IFT122/WDR19/HAUS8/CFAP70/DNAAF4/FBF1/POC1A/CDC14B/CCP110/CEP162/PCNT/CEP135/SPATA6/…
BP	GO:0048534	hematopoietic or lymphoid organ development	555	0.254975633178254	1.43366448768062	0.000813181908864148	0.00904587835894503	0.00718106197331717	2031	tags=26%, list=18%, signal=22%	PAX1/NKX2-3/POU4F1/MS4A1/UBD/CR2/MYB/LTF/FOXJ1/CD19/PLA2G2D/PTN/CD79A/IKZF3/BCL2/VCAM1/TCIM/PBX1/MECOM/TNFRSF13B/CCL19/CXCR5/POU2AF1/MEIS1/RTKN2/CD40LG/FCRL3/LMO4/ZNF683/BLK/TP53/IL12A/CD8A/CD79B/CD27/IL34/ZAP70/SLAMF6/GP1BA/THEMIS/PCK1/HMGB2/FZD9/MDK/GPR18/LTA/MLF1/CD3G/TNFRSF11A/ITGA2B/CCR7/LY9/SCIN/CD2/CRTAM/INPP5D/IFNG/WNT1/CD3E/LGALS9/TBX21/IKZF1/ESCO2/ITK/P4HTM/CDKN2B/CEACAM1/CD3D/LTB/ACP6/…
BP	GO:0045786	negative regulation of cell cycle	391	0.262606894146216	1.42413735432962	0.00288097769517266	0.0252157214439428	0.0200174766015728	2933	tags=33%, list=26%, signal=25%	CDKN2A/POU4F1/CDKN2C/INSM1/FOXE3/BCL2/SOX2/NPPC/KIF25/E2F1/RAD9B/FBXO43/WDR76/TP53/IL12A/CDC7/E2F8/MEIOC/FZD9/RPA2/STK33/CDC25C/MLF1/MDM1/BRIP1/CDKN1C/JADE1/IFNG/E2F7/EZH2/CDKN2B/TIMELESS/CBX5/RRM2/HMGN5/KNTC1/DTL/DONSON/PIDD1/NUPR2/CDT1/TP73/PCNA/MAP2K6/ID2/HPGD/ORC1/ZWINT/FANCD2/BARD1/PRKAA2/NOTCH1/ATF5/TOPBP1/CLSPN/MGA/TSPYL2/BRCA1/NEK2/DMRT1/IL12B/BMP7/FBXO5/ESPL1/EVI2B/RBBP4/CDK1/TOP2A/NUDT6…
CC	GO:0005819	spindle	233	0.275732355360052	1.40455904038953	0.00716468358890265	0.0499681649307314	0.0396671804353517	3862	tags=44%, list=34%, signal=29%	KASH5/SHCBP1L/NEXMIF/KATNAL2/IRAG2/CDC7/PLEKHG6/ODAM/NUSAP1/KIF15/MAK/EFHC2/SGO1/IQCB1/KNTC1/TTC23L/FAM161A/SKA1/HAUS5/TOPBP1/CEP19/DSN1/NEK2/HAUS1/WDR62/FBXO5/ESPL1/KIF20A/CDK1/SPICE1/DDX11/RSPH1/PLK4/CENPF/TFDP2/CEP44/ASPM/KIFC1/SPAG5/ECT2/KIF2C/CENPV/HAUS8/TTC28/SPAG8/RGS14/KIF11/FBF1/POC1A/AURKB/CDC14B/TOGARAM2/CEP162/BUB1B/HASPIN/KIF18B/CDC6/PRC1/KIF4A/MTUS1/CEP63/SPDL1/TPX2/PSRC1/STAG1/WRAP…
MF	GO:0140110	transcription regulator activity	1162	0.236372750041618	1.39887411102199	2.37338574039192e-05	0.000478553451436617	0.000379899204471721	3411	tags=36%, list=30%, signal=28%	ZNF541/TLX3/TAF7L/DMRTA2/SOX30/PAX1/FOXA1/NKX2-3/RORB/IRX6/TLX2/SPIB/POU4F1/HMX2/HLF/LHX2/SIM2/GBX1/FOXD3/MYB/HOXB13/FOXJ1/ZFY/NR3C2/SALL3/INSM1/IKZF3/SOX14/ISL1/SP9/FOXE3/ZNF879/DBX2/ZNF620/ASCL4/PBX1/MECOM/ZNF667/TBL1Y/SOX2/NKX2-4/ARNT2/ZNF214/FOXG1/ONECUT2/SP5/POU2AF1/ZFP3/MEIS1/SIX2/ZNF367/ELF3/SOX21/MYCN/ZBTB8B/ZNF711/TCERG1L/E2F1/RHOXF1/ESR1/HLTF/ZNF732/ZNF683/PAX9/MESP1/TP53/PSIP1/PAX6/E2F…
BP	GO:0000003	reproduction	859	0.23989379488592	1.39160308808924	0.000250825671319928	0.00350906610154739	0.00278566880337943	2122	tags=24%, list=19%, signal=21%	SMC1B/ZNF541/STAG3/SYCP2/TCP11/YBX2/TAF7L/KRT19/DMRTA2/SOX30/MEI1/RNF212/CLGN/SYCE2/KASH5/MAJIN/SHCBP1L/ZPBP2/FOXA1/FKBP6/TEX15/LDHC/DDX25/DDX3Y/WFDC2/USP9Y/OCA2/HOXB13/FOXJ1/M1AP/PTN/TDRD5/NEURL1/BCL2/PBX1/CELF4/ADAM28/PRSS21/MEIOB/TACR2/NPPC/DNAH11/MNS1/SHOC1/TDRD9/IRAG2/ROBO2/CFAP44/CNTD1/DMC1/IDO1/IQCG/ZNF711/E2F1/RHOXF1/ESR1/FBXO43/DPY19L2P2/ASF1B/KRT8/CCNE2/AMH/TSPAN8/SPIRE2/NPM2/DRD1/E2F8/…
BP	GO:0022414	reproductive process	858	0.239087174607258	1.38800409461053	0.000317597270703632	0.00428147891559666	0.00339884798472308	2122	tags=24%, list=19%, signal=21%	SMC1B/ZNF541/STAG3/SYCP2/TCP11/YBX2/TAF7L/KRT19/DMRTA2/SOX30/MEI1/RNF212/CLGN/SYCE2/KASH5/MAJIN/SHCBP1L/ZPBP2/FOXA1/FKBP6/TEX15/LDHC/DDX25/DDX3Y/WFDC2/USP9Y/OCA2/HOXB13/FOXJ1/M1AP/PTN/TDRD5/NEURL1/BCL2/PBX1/CELF4/ADAM28/PRSS21/MEIOB/TACR2/NPPC/DNAH11/MNS1/SHOC1/TDRD9/IRAG2/ROBO2/CFAP44/CNTD1/DMC1/IDO1/IQCG/ZNF711/E2F1/RHOXF1/ESR1/FBXO43/DPY19L2P2/ASF1B/KRT8/CCNE2/AMH/TSPAN8/SPIRE2/NPM2/DRD1/E2F8/…
MF	GO:0003682	chromatin binding	387	0.256196459519181	1.38609483419925	0.0050664090171659	0.0391353680063627	0.0310675748501929	3238	tags=35%, list=29%, signal=26%	STAG3/PLAC8/FOXA1/UTY/POU4F1/LHX2/INSM1/IKZF3/SOX14/ISL1/SCML2/MEIOB/L3MBTL4/MEIS1/ESR1/ZNF683/SCML4/TP53/PAX6/NPM2/HMGB2/CHAF1B/BRIP1/PRDM15/EZH2/CBX5/POLQ/HMGN5/CHAF1A/WBP2NL/REC8/ZIC2/CDT1/SMARCA2/EOMES/PRDM13/PCNA/ORC1/HELLS/UHRF1/CORT/PRKAA2/POLA1/NOTCH1/ATF5/L3MBTL1/SUV39H1/PRKCB/HMGN2/ATAD2/TSPYL2/HESX1/POLE/DMRT1/UBE2T/SCML1/POLD1/RBBP4/CDK1/TOP2A/NSD2/MCM8/SREBF1/REPIN1/SAMD13/SFMBT1/DDX…
BP	GO:0044703	multi-organism reproductive process	581	0.244733493252984	1.38086044728895	0.00144338056951792	0.0146778454735515	0.011651993736586	2122	tags=24%, list=19%, signal=20%	ZNF541/SYCP2/TCP11/YBX2/TAF7L/SOX30/MEI1/CLGN/KASH5/SHCBP1L/ZPBP2/FKBP6/TEX15/DDX25/DDX3Y/WFDC2/USP9Y/OCA2/FOXJ1/M1AP/PTN/TDRD5/NEURL1/BCL2/CELF4/ADAM28/PRSS21/MEIOB/NPPC/MNS1/TDRD9/IRAG2/CFAP44/CNTD1/DMC1/IDO1/IQCG/E2F1/RHOXF1/ESR1/DPY19L2P2/ASF1B/AMH/TSPAN8/SPIRE2/NPM2/DRD1/MEIOC/UMODL1/HMGB2/PNOC/MDK/CNR1/GGT7/BIRC3/FANCL/MCMDC2/BRIP1/MAK/CREB3L4/ADGRG2/LGALS9/SPIN3/SSTR2/GHRL/NECTIN3/WBP2NL/R…
BP	GO:0000226	microtubule cytoskeleton organization	381	0.256122842080612	1.3797365700702	0.0056862591180946	0.0423879294640166	0.0336496176847993	3173	tags=39%, list=28%, signal=29%	NEFH/MAP7D2/KASH5/FOXJ1/NEURL1/KATNAL2/GOLGA2P5/CFAP44/CALML5/IQCG/KIF25/ZMYND10/PAX6/SPIRE2/KIF24/CEP70/PARD6A/CENPH/NUSAP1/STMN1/MDM1/SPAG17/DNAH7/EFHC2/SGO1/CNTLN/CUL9/OCLN/CENPJ/STIL/FIGNL1/PRKAA2/NINL/DNAH1/SKA1/ATF5/CENPW/GOLGA8A/HAUS5/CNTN2/CEP152/BRCA2/TRPV4/SSX2IP/CEP19/DEUP1/BRCA1/CEP120/NEK2/HAUS1/WDR62/FBXO5/ESPL1/KIF20A/SASS6/CDK1/SPICE1/TTLL3/GAS2L3/TEKT2/CDK2/RSPH1/PLK4/PARD3B/FAM1…
BP	GO:0000278	mitotic cell cycle	704	0.235844250498239	1.35106530598807	0.00361250868208969	0.0300042599446829	0.0238188533580297	3319	tags=36%, list=30%, signal=27%	CDKN2A/FOXA1/CDKN2C/UBD/MYB/BCL2/PBX1/CCNI2/FOXG1/STOX1/DHFR/KIF25/MCM2/E2F1/CENPK/RAD9B/FBXO43/PKIA/TP53/CCNE2/PAX6/CDC7/NPM2/E2F8/CEP70/MEIOC/LIG1/CENPH/RPA2/STK33/CDC25C/NUSAP1/STMN1/MCM5/KIF15/MCMDC2/PRIM1/CDKN1C/JADE1/EFHC2/E2F7/EZH2/SLF1/MCM6/SGO1/CDKN2B/CUL9/TYMS/RRM2/KNTC1/CIT/CDK3/DTL/REC8/DONSON/PIDD1/CDT1/TP73/PCNA/CENPJ/MCM3/SMC4/ID2/ORC1/ZWINT/FANCD2/STIL/POLA1/NINL/CD28/SKA1/PPP1R12…
BP	GO:0010564	regulation of cell cycle process	485	0.243305364705242	1.34954973977998	0.0045058523677434	0.0355866252657803	0.0282504087844695	3317	tags=36%, list=30%, signal=26%	CDKN2A/POU4F1/CDKN2C/UBD/INSM1/FOXE3/BCL2/TCIM/PBX1/STOX1/CXCR5/KIF25/ZNF711/RMI2/E2F1/FBXO43/PKIA/TP53/NUGGC/CDC7/NPM2/E2F8/CEP70/FZD9/RPA2/CDC25C/NUSAP1/MDM1/JADE1/E2F7/EZH2/SLF1/CDKN2B/CUL9/CBX5/RRM2/HMGN5/KNTC1/CIT/DTL/DONSON/PIDD1/NUPR2/CDT1/TP73/PCNA/CENPJ/ID2/ORC1/STIL/NINL/CD28/ATF5/HAUS5/TOPBP1/L3MBTL1/BTC/CEP152/CLSPN/BRCA2/MGA/ATAD5/BRCA1/AICDA/CEP120/NEK2/HAUS1/CNTRL/DMRT1/CCNB3/PRKAR…
BP	GO:0003006	developmental process involved in reproduction	555	0.239678870919627	1.34765460291899	0.00415701722715397	0.0332419661675937	0.0263891033785958	1064	tags=14%, list=9%, signal=13%	ZNF541/SYCP2/TCP11/YBX2/TAF7L/KRT19/DMRTA2/SOX30/MEI1/KASH5/SHCBP1L/ZPBP2/FOXA1/FKBP6/TEX15/DDX25/WFDC2/USP9Y/OCA2/HOXB13/FOXJ1/M1AP/PTN/TDRD5/NEURL1/BCL2/PBX1/CELF4/ADAM28/PRSS21/NPPC/MNS1/TDRD9/ROBO2/CFAP44/CNTD1/DMC1/IQCG/E2F1/ESR1/DPY19L2P2/ASF1B/KRT8/AMH/TSPAN8/NPM2/E2F8/MEIOC/UMODL1/HMGB2/MDK/CNR1/GGT7/BIRC3/MCMDC2/BRIP1/MAK/CREB3L4/EAF2/E2F7/ADGRG2/REN/SSTR2/GHRL/NECTIN3/DMRT3/REC8/SLCO4C1…
BP	GO:0006955	immune response	1116	0.225647620297257	1.33248205735789	0.000742816103806792	0.00853198808037833	0.00677311066207457	2178	tags=26%, list=19%, signal=24%	MUC4/PLAC8/BTNL9/NKX2-3/NOS2/HMSD/MS4A1/WFDC2/UBD/COCH/CR2/MYB/LTF/FOXJ1/CD19/PLA2G2D/SUSD4/SVIP/CD79A/SMPDL3B/C8G/ICAM4/BCL2/VCAM1/ABCA13/TCIM/SKAP1/CD8B/MUC20/JCHAIN/TNFRSF13B/FCRL4/TNFRSF17/FCER2/CCL19/CCL20/CXCR5/POU2AF1/IRAG2/CALML5/IDO1/C5/TRAT1/VPREB3/CD40LG/KLRB1/TLR10/FCRL3/FCAMR/CR1L/LY75/ZNF683/BLK/C7/TP53/UBASH3A/PYDC1/PVRIG/IL12A/APOBEC3B/CD8A/TNFRSF13C/CXCR3/CD79B/CD27/GZMM/GCSAM/SH…
BP	GO:0051704	multi-organism process	619	0.234452134804824	1.33161289379164	0.00336947203119732	0.0284304252800186	0.0225694661991218	2122	tags=23%, list=19%, signal=20%	ZNF541/SYCP2/TCP11/YBX2/TAF7L/SOX30/MEI1/CLGN/KASH5/SHCBP1L/ZPBP2/FKBP6/TEX15/DDX25/DDX3Y/WFDC2/USP9Y/OCA2/FOXJ1/M1AP/PTN/NUP210/TDRD5/NEURL1/BCL2/CELF4/ADAM28/PRSS21/MEIOB/NPPC/MNS1/TDRD9/IRAG2/CFAP44/CNTD1/DMC1/IDO1/IQCG/E2F1/RHOXF1/ESR1/DPY19L2P2/ASF1B/AMH/TSPAN8/SPIRE2/NPM2/DRD1/MEIOC/UMODL1/HMGB2/PNOC/MDK/CNR1/GGT7/BIRC3/FANCL/MCMDC2/BRIP1/CXCR4/MAK/CREB3L4/ADGRG2/LGALS9/SPIN3/SSTR2/GHRL/NEC…
MF	GO:0003676	nucleic acid binding	2298	0.20222399857131	1.24130854330211	0.000866600847834162	0.00952854713470156	0.0075642281241051	3608	tags=32%, list=32%, signal=28%	SMC1B/ZFR2/SYCP2/TLX3/YBX2/CDKN2A/DMRTA2/SOX30/PAX1/MAJIN/FOXA1/NKX2-3/RORB/IRX6/DDX25/TLX2/ZMAT1/KDM5D/SPIB/UTY/TDRD10/POU4F1/ADARB2/HMX2/HLF/EIF1AY/DDX3Y/LHX2/SIM2/RPS4Y1/GBX1/FOXD3/CR2/MYB/HOXB13/LTF/FOXJ1/ZFY/CPEB1/PNMA3/SLFN13/NSUN7/NR3C2/SALL3/INSM1/IKZF3/SOX14/ISL1/SP9/FOXE3/ZNF879/BCL2/DBX2/ZNF620/ASCL4/PBX1/MECOM/ZNF667/CELF4/SOX2/JCHAIN/NKX2-4/ARNT2/ZNF214/MEIOB/FOXG1/ONECUT2/STOX1/SP5/…
MF	GO:1901363	heterocyclic compound binding	3417	0.184592322616511	1.14937209289738	0.00629773223884184	0.0455001455490042	0.0361202474781516	3544	tags=32%, list=32%, signal=31%	SMC1B/ZFR2/MYO3A/SYCP2/TLX3/YBX2/CDKN2A/DMRTA2/SOX30/RANBP17/PAX1/MAJIN/WNK3/FOXA1/NKX2-3/RORB/CYP4X1/FKBP6/IRX6/NOS2/ACBD7/WNK2/CHDH/DDX25/TLX2/ZMAT1/KDM5D/SPIB/UTY/TDRD10/POU4F1/ADARB2/HMX2/HLF/EIF1AY/DDX3Y/LHX2/SIM2/RPS4Y1/EPHA6/GBX1/FOXD3/ABCA3/CR2/MYB/GCK/HOXB13/LTF/FOXJ1/CYP4Z1/CYP2E1/ZFY/CPEB1/CYP4B1/PNMA3/PRKY/SLFN13/NSUN7/NR3C2/SALL3/INSM1/IKZF3/CYP4F12/SOX14/ISL1/CBS/SP9/FOXE3/ZNF879/BC…
